# Supplementary material for: Altered metabolome and microbiome features provide clues in understanding irritable bowel syndrome and depression comorbidity
Source: ISME J. 2021 Nov 8;16(4):983–96. doi: 10.1038/s41396-021-01123-5 (PMC8940891; doi:10.1038/s41396-021-01123-5)
Supplement: Supplementary file 17 — Supplementary Tables 1 [file 41396_2021_1123_MOESM17_ESM.xlsx]

## Sheet: Table S1
Supplementary Table 1: Baseline characteristics between IBS patients and healthy controls.
Here the baseline characteristics were counted based on the information collected from the 330-member discovery cohort, which included 264 IBS patients (24 IBS-C, 214 IBS-D, 19 IBS-M and 7 IBS-U) and 66 healthy controls.
Items	p value	Median in HC	Median in IBS	Mean in HC	Mean in IBS
Gender	0.017	F=48; M=18	F=149; M=115	NA	NA
Age	0.034	39	44	40.32 +/- 11.95	43.77 +/- 11.23
BMI	0.691	21.37	21.48	21.57 +/- 2.95	21.75 +/- 3.45
the Zung Self-Rating Anxiety Scale (SAS)	2.82e-16	38.75	48.75	38.88 +/- 5.9	51.03 +/- 10.69
the Zung Self-Rating Depression Scale (SDS)	4.67e-09	42.5	50	42.27 +/- 7.25	51.67 +/- 11.61
Stool Frequency, per day	4.08e-14	1	2	1.19 +/- 0.49	2.34 +/- 1.4
Bristol Stool Score	1.09e-18	4	5	3.85 +/- 0.61	5.07 +/- 1.15
Fasting glucose, mmol/L	0.0019	4.6	4.7	4.6 +/- 0.4	4.82 +/- 0.63
Urea, mmol/L	0.269	4.4	4.65	4.58 +/- 1.25	4.74 +/- 1.14
Creatinine, umol/L	0.081	61.5	65	63.69 +/- 12.4	66.93 +/- 14.91
Alkaline Phosphatase (ALP), u/L	0.53	64	63	64.47 +/- 16.28	67.33 +/- 26.53
Alanine Transaminase (ALT), u/L	0.889	16	15	18.19 +/- 11.73	18.92 +/- 13.09
Aspartate Transaminase (AST), u/L	0.639	23	23	24.19 +/- 5.51	25.47 +/- 12.92
Total Cholesterol (TC), mmol/L	0.067	4.81	5.04	4.77 +/- 0.76	5.03 +/- 0.9
Triglyceride (TG), mmol/L	4.58e-06	0.78	1.13	1 +/- 0.74	1.37 +/- 0.87
Serum Total Bile Acid (TBA), umol/g	0.027	0.585	1.01	0.83 +/- 1.46	1.27 +/- 1.36
Fecal Total Bile Acid (TBA), umol/g	0.018	2.29	1.52	2.35 +/- 1.53	1.85 +/- 1.25
serum fibroblast growth factor 19 (FGF19), pg/mL	0.081	563.66	765	839.98 +/- 965.98	1031.46 +/- 1073.27
serum 7α-hydroxy-4-cholesten-3-one (C4), ng/mL	3.66e-18	11.63	30.83	17.92 +/- 17.77	35.53 +/- 19.55
IBS Symptom Severity Scale_Pain Score	NA	NA	55.96	NA	50
IBS Symptom Severity Scale_Distention Score	NA	NA	42.36	NA	50
IBS Severity Scoring System (IBS-SSS score)	NA	NA	270	NA	269
Hamilton Depression Rating Scale (HAMD)	NA	NA	10.86	NA	10
