# Supplementary material for: Altered metabolome and microbiome features provide clues in understanding irritable bowel syndrome and depression comorbidity
Source: ISME J. 2021 Nov 8;16(4):983–96. doi: 10.1038/s41396-021-01123-5 (PMC8940891; doi:10.1038/s41396-021-01123-5)
Supplement: Supplementary file 18 — Supplementary Tables 2 [file 41396_2021_1123_MOESM18_ESM.xlsx]

## Sheet: Table S2
Supplementary Table 2: Differentially abundant serum metabolites between IBS patients and healthy controls.
Here the differentially abundant metabolite analysis was performed based on the metabolomic profiles of 325 serum samples that collected from the discovery cohort, among which 259 serum samples were from IBS patients (including 24 IBS-C, 209 IBS-D, 19 IBS-M and 7 IBS-U) and 66 serum samples were from healthy controls. We identified 726 differentially abundant serum metabolites, among which 101 ou…
Serum Metabolites	PLS-DA VIP	adjusted p value	Fold Change	Enriched group	Annotation	Cluster
m/z923.8142726	1.47911	6.6e-22	0.707156	HC	TG(22:0/15:0/20:4(5Z,8Z,11Z,14Z))	Cluster1
m/z929.8336629	1.41337	3.85e-21	0.760145	HC	TG(15:0/24:1(15Z)/18:0)	Cluster1
m/z676.5051352	1.46552	7.77e-23	0.720119	HC	PC(14:0/14:0)	Cluster1
m/z658.8859018	1.37404	8.38e-21	0.766041	HC	myo-Inositol hexakisphosphate	Cluster1
m/z578.8660024	1.60554	2.24e-23	0.665042	HC	Inositol 1,3,4,5,6-pentakisphosphate	Cluster1
m/z738.8186036	1.30741	1.15e-18	0.786892	HC	1-Diphosinositol pentakisphosphate	Cluster1
m/z155.8732031	1.51844	4.44e-23	0.668676	HC		Cluster1
m/z238.9303152	1.56174	2.73e-22	0.653468	HC		Cluster1
m/z266.8026671	1.3854	5.88e-21	0.773713	HC		Cluster1
m/z268.7997488	1.39634	4.08e-21	0.775433	HC		Cluster1
m/z270.796801	1.39879	4.19e-21	0.770374	HC		Cluster1
m/z272.7938251	1.35503	6.19e-20	0.772929	HC		Cluster1
m/z306.9172922	1.59813	5.94e-23	0.639954	HC		Cluster1
m/z316.9466304	1.3368	2.84e-19	0.783813	HC		Cluster1
m/z317.9500717	1.25808	1.09e-17	0.79193	HC		Cluster1
m/z324.7664359	1.29187	2.23e-19	0.77524	HC		Cluster1
m/z328.755007	1.31869	1.68e-19	0.769343	HC		Cluster1
m/z336.857131	1.1699	1.1e-17	0.785488	HC		Cluster1
m/z338.7842039	1.10494	5e-16	0.793393	HC		Cluster1
m/z374.9045013	1.5577	3.87e-22	0.652624	HC		Cluster1
m/z384.9336402	1.35931	8.25e-20	0.779051	HC		Cluster1
m/z385.9369627	1.32424	1.95e-19	0.777292	HC		Cluster1
m/z394.7461446	1.26293	1.31e-18	0.766558	HC		Cluster1
m/z394.8888175	1.2507	7.24e-18	0.791069	HC		Cluster1
m/z396.7428167	1.19486	4e-17	0.768063	HC		Cluster1
m/z440.6801368	1.39041	1.05e-20	0.753886	HC		Cluster1
m/z442.6746	1.47421	5.94e-23	0.747676	HC		Cluster1
m/z442.8916844	1.5992	4.35e-23	0.656179	HC		Cluster1
m/z444.6715397	1.45708	1.99e-22	0.742462	HC		Cluster1
m/z446.6686687	1.44593	3.87e-22	0.743801	HC		Cluster1
m/z448.6682652	1.39791	8.31e-21	0.754781	HC		Cluster1
m/z450.7045519	1.29431	4.39e-19	0.752031	HC		Cluster1
m/z452.7067334	1.41227	2.24e-21	0.74003	HC		Cluster1
m/z452.9206555	1.39072	8.81e-21	0.773194	HC		Cluster1
m/z453.9239939	1.36269	1.74e-19	0.767803	HC		Cluster1
m/z454.7019235	1.40898	1.3e-21	0.734132	HC		Cluster1
m/z454.9245505	1.28	2.2e-17	0.77172	HC		Cluster1
m/z456.7036676	1.31955	5.89e-19	0.750584	HC		Cluster1
m/z462.7266145	1.11379	1.29e-14	0.793822	HC		Cluster1
m/z464.7314512	1.06299	3.18e-14	0.789743	HC		Cluster1
m/z498.6438826	1.46408	3.87e-22	0.737039	HC		Cluster1
m/z500.6328542	1.52251	1.44e-23	0.733157	HC		Cluster1
m/z502.6298559	1.48161	3.2e-23	0.742322	HC		Cluster1
m/z504.6269258	1.5234	1.02e-23	0.736119	HC		Cluster1
m/z506.6240052	1.44848	3.16e-22	0.74155	HC		Cluster1
m/z510.6641062	1.39189	5.88e-21	0.734154	HC		Cluster1
m/z510.8789426	1.58957	7.77e-23	0.661153	HC		Cluster1
m/z512.6605273	1.42514	9.07e-22	0.736133	HC		Cluster1
m/z514.6572872	1.46207	7.77e-23	0.73048	HC		Cluster1
m/z520.6738543	1.23293	5.29e-18	0.781205	HC		Cluster1
m/z520.9078579	1.42534	2.66e-21	0.764432	HC		Cluster1
m/z521.9112004	1.39076	1.93e-20	0.765124	HC		Cluster1
m/z522.6837022	1.13717	1.03e-15	0.785691	HC		Cluster1
m/z522.9118614	1.34785	1.47e-18	0.768474	HC		Cluster1
m/z532.8636365	1.13163	2.61e-17	0.784953	HC		Cluster1
m/z534.8594267	1.23605	3.76e-17	0.788309	HC		Cluster1
m/z536.8783787	1.31801	5.45e-20	0.77039	HC		Cluster1
m/z556.6100479	1.50769	8.34e-23	0.738441	HC		Cluster1
m/z558.5912727	1.48237	6.84e-23	0.73752	HC		Cluster1
m/z560.5881792	1.51484	1.02e-23	0.737522	HC		Cluster1
m/z562.5852901	1.4973	1.79e-23	0.740532	HC		Cluster1
m/z564.5824217	1.47995	7.7e-23	0.73397	HC		Cluster1
m/z566.5947709	1.40591	3.51e-21	0.742111	HC		Cluster1
m/z568.61929	1.44457	6.73e-22	0.724595	HC		Cluster1
m/z570.6173617	1.43782	1.89e-22	0.733331	HC		Cluster1
m/z572.6135515	1.42031	1.05e-21	0.729886	HC		Cluster1
m/z576.582386	1.29262	3.55e-18	0.774089	HC		Cluster1
m/z578.6165706	1.33065	1.53e-19	0.769892	HC		Cluster1
m/z580.6311803	1.22508	1.31e-17	0.77822	HC		Cluster1
m/z582.6382457	1.23719	5.95e-17	0.753485	HC		Cluster1
m/z588.8949844	1.42954	2.66e-21	0.763431	HC		Cluster1
m/z589.8983883	1.44493	1.24e-21	0.760006	HC		Cluster1
m/z590.8991693	1.38658	1.87e-20	0.760017	HC		Cluster1
m/z600.8503701	1.29982	1.53e-17	0.797563	HC		Cluster1
m/z604.8669527	1.29632	1.21e-18	0.77318	HC		Cluster1
m/z610.8056348	1.31401	1.02e-19	0.779074	HC		Cluster1
m/z618.5464944	1.40107	1.1e-21	0.731653	HC		Cluster1
m/z620.5436495	1.4113	1.24e-21	0.728537	HC		Cluster1
m/z630.5768766	1.49123	4.35e-23	0.706939	HC		Cluster1
m/z646.6346572	1.05877	3.91e-13	0.782229	HC		Cluster1
m/z646.8531922	1.59376	5.94e-23	0.671338	HC		Cluster1
m/z656.8821555	1.43306	1.44e-21	0.760062	HC		Cluster1
m/z657.8854225	1.41099	4.54e-21	0.76191	HC		Cluster1
m/z668.8376026	1.27475	2.67e-17	0.794415	HC		Cluster1
m/z678.5022724	1.45871	9.86e-23	0.722496	HC		Cluster1
m/z678.7925913	1.24779	2.73e-18	0.790827	HC		Cluster1
m/z714.8403166	1.61243	2.24e-23	0.673054	HC		Cluster1
m/z724.8693468	1.47021	2.78e-22	0.751731	HC		Cluster1
m/z725.8725704	1.46041	3.58e-22	0.75209	HC		Cluster1
m/z726.8732383	1.37447	1.7e-20	0.76316	HC		Cluster1
m/z736.4611273	1.5157	3.83e-23	0.694632	HC		Cluster1
m/z736.8249416	1.36691	1.29e-19	0.782987	HC		Cluster1
m/z746.7792188	1.30361	6.53e-19	0.780278	HC		Cluster1
m/z758.8630567	1.59938	2.16e-24	0.706754	HC		Cluster1
m/z782.8274648	1.5783	7.04e-23	0.685162	HC		Cluster1
m/z792.4218132	1.53386	1.96e-23	0.717648	HC		Cluster1
m/z792.8565745	1.45347	1.01e-21	0.756332	HC		Cluster1
m/z793.8596286	1.40079	5.46e-21	0.762324	HC		Cluster1
m/z794.4188376	1.54829	2.3e-24	0.717911	HC		Cluster1
m/z794.8601478	1.4156	6.7e-21	0.75762	HC		Cluster1
m/z796.4158861	1.55201	7.08e-24	0.71759	HC		Cluster1
m/z798.4139269	1.54205	4.43e-24	0.719567	HC		Cluster1
m/z804.4447542	1.43553	1.06e-22	0.717538	HC		Cluster1
m/z804.8115857	1.26698	2.2e-17	0.793901	HC		Cluster1
m/z806.4338669	1.56152	1.28e-23	0.692217	HC		Cluster1
m/z808.4097416	1.51045	1.28e-23	0.718977	HC		Cluster1
m/z810.4087516	1.42054	4.11e-21	0.743654	HC		Cluster1
m/z814.4435281	1.41649	1.83e-22	0.722427	HC		Cluster1
m/z826.8502506	1.44699	7.7e-23	0.726003	HC		Cluster1
m/z827.8517922	1.36023	2.81e-19	0.740865	HC		Cluster1
m/z860.8437242	1.44447	1.13e-21	0.75696	HC		Cluster1
m/z861.8466394	1.40722	5.46e-21	0.758675	HC		Cluster1
m/z862.8467158	1.35501	3.96e-19	0.758934	HC		Cluster1
m/z872.7964462	1.34447	4.65e-20	0.778795	HC		Cluster1
m/z894.8374234	1.4942	1.26e-22	0.739167	HC		Cluster1
m/z895.8381729	1.47347	1.72e-22	0.741371	HC		Cluster1
m/z928.8308575	1.43934	8.89e-22	0.757537	HC		Cluster1
m/z940.7826413	1.25464	5.08e-17	0.789209	HC		Cluster1
m/z962.824466	1.52282	3.83e-23	0.73213	HC		Cluster1
m/z963.8251327	1.40854	2.71e-20	0.743948	HC		Cluster1
m/z991.8016358	1.445	7.56e-21	0.72235	HC		Cluster1
m/z996.8179391	1.43794	1.33e-21	0.756803	HC		Cluster1
m/z997.8206451	1.42227	5.46e-21	0.754702	HC		Cluster1
m/z589.3318929	1.05763	3.76e-17	2.09795	IBS	Urobilinogen	Cluster2
m/z976.2830776	1.00792	1.97e-13	1.54265	IBS	Tetradecanoyl-CoA	Cluster2
m/z640.2899553	1.33651	4.8e-23	2.58931	IBS	S-(PGA2)-glutathione	Cluster2
m/z974.267746	1.02499	8.57e-15	1.54367	IBS	Myristoleoyl-CoA	Cluster2
m/z504.3076489	1.23911	3.74e-20	2.40871	IBS	LysoPE(20:2(11Z,14Z)/0:0)	Cluster2
m/z452.2764142	1.01128	2.6e-15	1.72515	IBS	LysoPE(16:0/0:0)	Cluster2
m/z500.2762499	1.00275	2.29e-14	1.7092	IBS	LysoPE(0:0/20:4(5Z,8Z,11Z,14Z))	Cluster2
m/z570.3658639	1.1059	3.19e-16	1.9142	IBS	LysoPC(22:4(7Z,10Z,13Z,16Z)/0:0)	Cluster2
m/z542.3346271	1.19594	5.04e-18	1.78509	IBS	LysoPC(0:0/20:4(5Z,8Z,11Z,14Z))	Cluster2
m/z948.2519784	1.20901	7.48e-17	1.54531	IBS	Lauroyl-CoA	Cluster2
m/z567.3475351	1.16372	1.34e-17	1.9764	IBS	Deoxycholic acid 3-glucuronide	Cluster2
m/z459.2467487	1.29227	5.48e-24	2.78818	IBS	3-Sulfodeoxycholic acid	Cluster2
m/z436.2816394	1.13109	5.88e-19	2.40421	IBS		Cluster2
m/z478.3274747	1.33251	4.54e-24	2.25417	IBS		Cluster2
m/z524.3336335	1.11716	7.67e-18	1.90589	IBS		Cluster2
m/z526.3489909	1.15105	3.58e-18	2.02078	IBS		Cluster2
m/z530.2999766	1.08598	5.91e-15	1.5955	IBS		Cluster2
m/z531.3033879	1.06135	8.01e-14	1.60322	IBS		Cluster2
m/z532.2982157	1.11876	3.25e-15	1.64105	IBS		Cluster2
m/z538.312973	1.12805	8.3e-18	1.90235	IBS		Cluster2
m/z540.3290351	1.17991	8.12e-18	1.82321	IBS		Cluster2
m/z541.3321739	1.19733	4.82e-18	1.80659	IBS		Cluster2
m/z543.3372954	1.18882	4.54e-17	1.76836	IBS		Cluster2
m/z558.33096	1.01788	8.3e-14	1.79191	IBS		Cluster2
m/z566.344342	1.16294	1.23e-17	1.99087	IBS		Cluster2
m/z568.3599583	1.10244	1.58e-16	1.95202	IBS		Cluster2
m/z569.3632472	1.09963	1.83e-16	1.92397	IBS		Cluster2
m/z579.3394032	1.09626	1.68e-14	1.56478	IBS		Cluster2
m/z588.3284769	1.0665	1.66e-17	2.19662	IBS		Cluster2
m/z590.3439786	1.02045	2.52e-17	2.31839	IBS		Cluster2
m/z591.3473491	1.02218	6.37e-17	2.31934	IBS		Cluster2
m/z598.2871031	1.02514	8.14e-13	1.48475	IBS		Cluster2
m/z608.3159119	1.17716	8.04e-17	1.67683	IBS		Cluster2
m/z609.3192183	1.19338	4.76e-17	1.66739	IBS		Cluster2
m/z610.3215552	1.18779	1.08e-16	1.64023	IBS		Cluster2
m/z612.2587425	1.36111	2.71e-21	1.94274	IBS		Cluster2
m/z613.2612601	1.36505	2.1e-21	1.94646	IBS		Cluster2
m/z634.3313539	1.14041	9.18e-17	1.88914	IBS		Cluster2
m/z635.334742	1.15997	6.08e-17	1.89087	IBS		Cluster2
m/z636.3470888	1.08348	1.35e-15	1.85427	IBS		Cluster2
m/z637.3503464	1.08164	2.46e-15	1.82607	IBS		Cluster2
m/z638.2744299	1.27497	4.98e-21	2.37568	IBS		Cluster2
m/z656.3156026	1.08416	5.08e-17	2.0729	IBS		Cluster2
m/z657.3192678	1.09796	5.02e-17	1.96784	IBS		Cluster2
m/z676.3029845	1.18344	1.29e-16	1.64406	IBS		Cluster2
m/z677.3064688	1.17615	1.21e-16	1.62756	IBS		Cluster2
m/z678.3087358	1.15993	1.28e-15	1.61474	IBS		Cluster2
m/z680.2457323	1.35769	6.55e-21	1.81902	IBS		Cluster2
m/z702.3185221	1.13308	1.89e-16	1.82243	IBS		Cluster2
m/z703.3219676	1.14105	2.23e-16	1.80636	IBS		Cluster2
m/z704.3342221	1.05853	4.25e-15	1.78704	IBS		Cluster2
m/z705.3379946	1.09296	1.6e-15	1.79941	IBS		Cluster2
m/z724.3029344	1.07608	3.2e-16	1.9403	IBS		Cluster2
m/z744.2902613	1.17784	1.87e-16	1.61365	IBS		Cluster2
m/z745.2937	1.1695	1.47e-16	1.58914	IBS		Cluster2
m/z748.233399	1.36619	2.77e-20	1.77887	IBS		Cluster2
m/z770.3059696	1.14576	1.38e-16	1.77605	IBS		Cluster2
m/z771.3094485	1.0968	7.32e-16	1.69846	IBS		Cluster2
m/z772.3215668	1.04091	2.12e-14	1.70621	IBS		Cluster2
m/z792.2905745	1.05829	5.08e-16	1.81659	IBS		Cluster2
m/z812.2775442	1.19399	1.11e-16	1.59176	IBS		Cluster2
m/z813.280949	1.18208	2.39e-16	1.54009	IBS		Cluster2
m/z816.2207687	1.37035	3.49e-20	1.78285	IBS		Cluster2
m/z838.2932357	1.1217	4.6e-16	1.69254	IBS		Cluster2
m/z840.308915	1.03	2.71e-14	1.64743	IBS		Cluster2
m/z880.2648534	1.198	1.23e-16	1.56955	IBS		Cluster2
m/z881.2683743	1.13231	2.86e-15	1.47321	IBS		Cluster2
m/z906.2806624	1.06811	3.18e-15	1.58976	IBS		Cluster2
m/z908.2960342	1.00278	3.29e-13	1.57104	IBS		Cluster2
m/z949.2556931	1.12704	4.25e-15	1.43217	IBS		Cluster2
m/z285.2971979	1.39952	3.2e-26	2.94085	IBS		Cluster3
m/z284.2938101	1.38893	3.77e-27	2.52645	IBS	Stearamide	Cluster3
m/z334.0864463	1.1333	4.09e-17	1.58245	IBS	S-Formylglutathione	Cluster3
m/z808.5118614	1.49506	5.94e-29	4.5735	IBS	PS(22:6(4Z,7Z,10Z,13Z,16Z,19Z)/16:0)	Cluster3
m/z807.5092113	1.47117	5.11e-29	4.6865	IBS	PI(16:0/16:2(9Z,12Z))	Cluster3
m/z809.5156112	1.45902	5.88e-27	4.06335	IBS	PI(16:0/16:1(9Z))	Cluster3
m/z313.3204397	1.34791	4.61e-28	4.36306	IBS	Arachidic acid	Cluster3
m/z910.2336354	1.47131	2.18e-27	5.49618	IBS	(S)-Hydroxyoctanoyl-CoA	Cluster3
m/z219.1735377	1.085	2.35e-26	6.58292	IBS		Cluster3
m/z274.2732247	1.24439	3.13e-23	3.13345	IBS		Cluster3
m/z314.3044697	1.18123	7.04e-25	7.54828	IBS		Cluster3
m/z346.1759131	1.38577	2.57e-25	7.38821	IBS		Cluster3
m/z360.1916195	1.32646	1.18e-26	5.48946	IBS		Cluster3
m/z391.1636295	1.04092	6.12e-15	1.45801	IBS		Cluster3
m/z407.1816691	1.19984	4.98e-22	2.75362	IBS		Cluster3
m/z410.3227431	1.25363	1.99e-23	5.32823	IBS		Cluster3
m/z419.1817274	1.43911	2.87e-27	2.38611	IBS		Cluster3
m/z423.3432323	1.42844	5.94e-29	11.3743	IBS		Cluster3
m/z457.1501033	1.08977	4.24e-28	7.29672	IBS		Cluster3
m/z463.1713649	1.23617	5.06e-21	2.3312	IBS		Cluster3
m/z473.144965	1.40018	6.55e-31	6.44023	IBS		Cluster3
m/z491.3422731	1.36389	7.35e-28	9.51385	IBS		Cluster3
m/z495.2983361	1.45593	5.02e-28	3.82143	IBS		Cluster3
m/z497.0898482	1.52298	8.11e-29	4.2018	IBS		Cluster3
m/z508.2796884	1.3584	3.58e-25	4.14373	IBS		Cluster3
m/z529.207261	1.28462	8.98e-23	3.13389	IBS		Cluster3
m/z531.062442	1.21003	2.03e-18	2.27977	IBS		Cluster3
m/z532.0647087	1.22739	3.97e-18	2.49586	IBS		Cluster3
m/z564.342343	1.38988	9.05e-26	4.49042	IBS		Cluster3
m/z565.3454423	1.39484	9.05e-26	4.39361	IBS		Cluster3
m/z566.3485828	1.30035	9.25e-24	4.40178	IBS		Cluster3
m/z580.3374367	1.31532	9.05e-26	5.12488	IBS		Cluster3
m/z588.3390628	1.31541	2.45e-30	10.3275	IBS		Cluster3
m/z627.2956634	1.47422	5.82e-27	5.23899	IBS		Cluster3
m/z671.3449578	1.04653	7.63e-19	2.58691	IBS		Cluster3
m/z744.4199805	1.36588	8.38e-27	3.75872	IBS		Cluster3
m/z745.423558	1.38183	8.38e-27	3.78059	IBS		Cluster3
m/z746.4279763	1.29597	1.81e-24	2.84702	IBS		Cluster3
m/z760.4145166	1.1842	1.63e-20	3.02645	IBS		Cluster3
m/z772.2633305	1.30769	1.54e-26	4.97981	IBS		Cluster3
m/z772.4514556	1.33688	1.17e-24	3.73561	IBS		Cluster3
m/z773.4553088	1.3448	1.67e-24	3.72936	IBS		Cluster3
m/z788.3303537	1.03118	2.46e-19	3.3195	IBS		Cluster3
m/z796.2606089	1.13065	5.93e-19	2.74997	IBS		Cluster3
m/z806.5060544	1.47228	5.68e-29	4.78643	IBS		Cluster3
m/z810.2401125	1.41541	1.7e-26	3.83055	IBS		Cluster3
m/z811.2434855	1.39339	2.72e-26	4.09531	IBS		Cluster3
m/z811.4625811	1.31848	2.28e-24	3.77909	IBS		Cluster3
m/z812.2552923	1.37101	5.6e-25	3.59528	IBS		Cluster3
m/z812.4693327	1.30188	2.13e-24	2.95828	IBS		Cluster3
m/z818.4852864	1.29842	1.48e-22	4.09865	IBS		Cluster3
m/z822.4908714	1.26238	1.67e-21	2.72828	IBS		Cluster3
m/z832.3215284	1.06028	3.87e-22	5.06161	IBS		Cluster3
m/z867.5251519	1.31165	6e-24	3.58931	IBS		Cluster3
m/z868.5286487	1.32152	8.88e-24	3.66262	IBS		Cluster3
m/z869.533148	1.28506	1.79e-23	4.89028	IBS		Cluster3
m/z555.4639484	1.32107	3.75e-19	0.694925	HC	TG(8:0/8:0/14:0)	Cluster4
m/z541.4485251	1.05293	1.08e-13	0.697788	HC	TG(13:0/8:0/8:0)	Cluster4
m/z527.4329869	1.25903	2.46e-17	0.668823	HC	TG(12:0/8:0/8:0)	Cluster4
m/z700.5541432	1.49232	1e-22	0.647924	HC	Glucosylceramide (d18:1/16:0)	Cluster4
m/z644.4922736	1.28674	3.32e-18	0.679998	HC	Glucosylceramide (d18:1/12:0)	Cluster4
m/z672.5234839	1.12214	1.76e-15	0.68577	HC	Galactosylceramide (d18:1/14:0)	Cluster4
m/z421.1970553	1.29696	3.65e-17	0.698694	HC		Cluster4
m/z422.3825189	1.56303	2.76e-24	0.54289	HC		Cluster4
m/z436.3981163	1.52962	6.74e-23	0.587524	HC		Cluster4
m/z438.3775639	1.57828	4.19e-24	0.459879	HC		Cluster4
m/z468.3878613	1.42983	1.95e-20	0.59107	HC		Cluster4
m/z482.4035082	1.35534	2.9e-19	0.607882	HC		Cluster4
m/z483.4068912	1.34382	8.05e-19	0.610482	HC		Cluster4
m/z496.4191117	1.08046	5.02e-14	0.671487	HC		Cluster4
m/z497.4224505	1.09368	2.32e-14	0.668363	HC		Cluster4
m/z512.4140797	1.31142	3.25e-18	0.659638	HC		Cluster4
m/z513.4173764	1.31877	4.47e-18	0.660679	HC		Cluster4
m/z526.4297119	1.23385	4.8e-17	0.665222	HC		Cluster4
m/z528.4360173	1.2241	8.66e-17	0.668285	HC		Cluster4
m/z540.445209	1.03086	4.63e-13	0.703042	HC		Cluster4
m/z554.4605427	1.3169	3.24e-19	0.700413	HC		Cluster4
m/z556.4401017	1.23819	6.17e-17	0.678964	HC		Cluster4
m/z557.4432006	1.33772	2.08e-18	0.65334	HC		Cluster4
m/z568.4762402	1.16063	8.27e-17	0.725352	HC		Cluster4
m/z569.4793525	1.16947	3.5e-16	0.729623	HC		Cluster4
m/z570.4558286	1.21962	9.31e-17	0.674393	HC		Cluster4
m/z571.4591029	1.22376	5.45e-17	0.67673	HC		Cluster4
m/z572.4617937	1.24372	7.18e-17	0.673885	HC		Cluster4
m/z576.3305801	1.25258	1.48e-14	0.684197	HC		Cluster4
m/z577.333735	1.25759	1.68e-14	0.688293	HC		Cluster4
m/z578.3366519	1.26676	9.73e-15	0.694079	HC		Cluster4
m/z584.4713635	1.04829	1.52e-13	0.699403	HC		Cluster4
m/z585.4746779	1.05834	6.88e-14	0.712668	HC		Cluster4
m/z586.4778616	1.02015	1.96e-13	0.714545	HC		Cluster4
m/z598.4865946	1.55114	1.01e-23	0.661623	HC		Cluster4
m/z599.4915313	1.52503	1.89e-22	0.693229	HC		Cluster4
m/z600.466255	1.30051	2.65e-18	0.674054	HC		Cluster4
m/z601.4695795	1.32324	9.73e-19	0.669912	HC		Cluster4
m/z612.5021725	1.33618	1.38e-19	0.708799	HC		Cluster4
m/z614.4818684	1.27461	5.81e-18	0.667332	HC		Cluster4
m/z615.4852196	1.30415	2.34e-18	0.663612	HC		Cluster4
m/z628.4974891	1.13738	1.22e-15	0.681427	HC		Cluster4
m/z629.5008342	1.13032	1.76e-15	0.683144	HC		Cluster4
m/z630.5037197	1.09785	5.53e-14	0.695016	HC		Cluster4
m/z642.5126324	1.64558	3.82e-26	0.624727	HC		Cluster4
m/z645.4954743	1.34469	9.39e-19	0.674434	HC		Cluster4
m/z656.5283654	1.44099	1.06e-21	0.681423	HC		Cluster4
m/z658.507916	1.2814	7.01e-18	0.673198	HC		Cluster4
m/z659.5112062	1.2719	4.86e-18	0.679028	HC		Cluster4
m/z660.5140527	1.26533	5.27e-18	0.675981	HC		Cluster4
m/z673.526582	1.17512	5.18e-16	0.699561	HC		Cluster4
m/z686.5390019	1.67734	9.49e-27	0.61791	HC		Cluster4
m/z688.5183068	1.08766	1.11e-14	0.727699	HC		Cluster4
m/z689.5220542	1.09573	9.18e-15	0.726131	HC		Cluster4
m/z702.5340682	1.09485	7.67e-15	0.717238	HC		Cluster4
m/z730.5655878	1.53129	1.4e-24	0.666251	HC		Cluster4
m/z795.5417792	1.0212	1.33e-14	0.738512	HC	PG(18:2(9Z,12Z)/20:4(8Z,11Z,14Z,17Z))	Cluster5
m/z721.5030662	1.37841	4.71e-22	0.646327	HC	PG(16:1(9Z)/16:0)	Cluster5
m/z424.2706795	1.15563	2.06e-16	0.613076	HC		Cluster5
m/z431.278474	1.29888	7.51e-20	0.585242	HC		Cluster5
m/z437.1925125	1.15854	1.99e-15	0.798884	HC		Cluster5
m/z439.1986185	1.14827	2.87e-15	0.799636	HC		Cluster5
m/z440.2012477	1.20437	1.68e-16	0.795747	HC		Cluster5
m/z453.2915362	1.04985	1.27e-14	0.647696	HC		Cluster5
m/z487.3591045	1.07956	1.5e-15	0.742159	HC		Cluster5
m/z488.3623393	1.08275	1.59e-15	0.746199	HC		Cluster5
m/z489.3637422	1.30151	3.67e-19	0.721865	HC		Cluster5
m/z501.3746581	1.05196	2.03e-14	0.749811	HC		Cluster5
m/z502.3780011	1.11464	6.48e-16	0.744643	HC		Cluster5
m/z503.3805305	1.05172	4.17e-14	0.748327	HC		Cluster5
m/z517.3694111	1.05203	6.28e-15	0.733668	HC		Cluster5
m/z518.3727743	1.06715	2.93e-15	0.732405	HC		Cluster5
m/z531.3851751	1.15622	3.1e-17	0.702352	HC		Cluster5
m/z532.3883185	1.15682	2.24e-17	0.707394	HC		Cluster5
m/z533.3905052	1.24917	5.68e-19	0.690552	HC		Cluster5
m/z545.4006379	1.1004	8.33e-16	0.702289	HC		Cluster5
m/z561.3955842	1.18044	1.29e-17	0.703734	HC		Cluster5
m/z562.3989571	1.17561	2.71e-17	0.709505	HC		Cluster5
m/z575.4112719	1.24882	6.23e-19	0.672347	HC		Cluster5
m/z576.4145835	1.25396	5.73e-19	0.6751	HC		Cluster5
m/z577.4169749	1.27331	1.42e-19	0.666905	HC		Cluster5
m/z589.426763	1.231	1.17e-18	0.671994	HC		Cluster5
m/z590.4297044	1.20625	3.96e-18	0.677283	HC		Cluster5
m/z605.4216073	1.21778	2.46e-18	0.685931	HC		Cluster5
m/z606.4249947	1.22267	2.39e-18	0.683993	HC		Cluster5
m/z619.4372973	1.2942	6.72e-20	0.651984	HC		Cluster5
m/z620.4406621	1.32177	1.26e-20	0.652005	HC		Cluster5
m/z633.4528937	1.26561	1.43e-19	0.649694	HC		Cluster5
m/z634.4562379	1.28391	7.68e-20	0.646531	HC		Cluster5
m/z635.4594913	1.28772	3.18e-20	0.640572	HC		Cluster5
m/z649.4476248	1.26158	3.67e-19	0.666445	HC		Cluster5
m/z650.4509846	1.27092	1.42e-19	0.670428	HC		Cluster5
m/z651.4536999	1.19209	1.7e-17	0.666839	HC		Cluster5
m/z663.4630591	1.33303	7.92e-21	0.623727	HC		Cluster5
m/z677.4788226	1.30172	7.79e-20	0.646429	HC		Cluster5
m/z678.4821504	1.29416	8.32e-21	0.63514	HC		Cluster5
m/z693.4736846	1.29912	4.45e-20	0.664059	HC		Cluster5
m/z694.4772179	1.27618	1.36e-19	0.666669	HC		Cluster5
m/z707.4893528	1.35513	2.91e-21	0.635693	HC		Cluster5
m/z722.5069288	1.37782	3.21e-22	0.654227	HC		Cluster5
m/z737.4997445	1.26213	2.9e-19	0.676606	HC		Cluster5
m/z738.5032156	1.25335	2.4e-19	0.681605	HC		Cluster5
m/z751.5156866	1.35363	3.3e-21	0.650508	HC		Cluster5
m/z752.5194685	1.36644	9.2e-22	0.652253	HC		Cluster5
m/z753.5220782	1.32497	8.92e-21	0.648092	HC		Cluster5
m/z765.5314239	1.25297	5.15e-20	0.653865	HC		Cluster5
m/z766.5375736	1.18617	1.28e-19	0.592882	HC		Cluster5
m/z796.5449633	1.06084	6.74e-16	0.728194	HC		Cluster5
m/z249.0602325	1.3168	8.33e-22	0.482581	HC	Pyridoxamine-5'-Phosphate	Cluster6
m/z122.0960673	1.25758	7.31e-19	0.561385	HC	Phenylethylamine	Cluster6
m/z175.1223845	1.2182	6.55e-17	0.587438	HC	L-Arginine	Cluster6
m/z189.1380837	1.25671	1.01e-17	0.581551	HC	Dimethyltryptamine	Cluster6
m/z148.1113751	1.20227	1.94e-17	0.607162	HC	Actinidine	Cluster6
m/z469.3121095	1.14341	1.85e-16	0.604655	HC	17-Hydroxyandrostane-3-glucuronide	Cluster6
m/z123.0985548	1.40395	5.05e-22	0.485201	HC		Cluster6
m/z124.0799673	1.52858	2.67e-24	0.379129	HC		Cluster6
m/z136.1116973	1.3055	7.35e-20	0.552741	HC		Cluster6
m/z137.114584	1.29597	6.71e-20	0.550674	HC		Cluster6
m/z139.1223282	1.58127	1.15e-25	0.358536	HC		Cluster6
m/z152.1337137	1.25439	6.16e-17	0.588114	HC		Cluster6
m/z158.9634129	1.33285	1.17e-21	0.484799	HC		Cluster6
m/z167.1536629	1.37802	2.19e-19	0.520319	HC		Cluster6
m/z179.0347645	1.892	3.11e-30	0.157883	HC		Cluster6
m/z217.1040396	1.25356	5.33e-19	0.484246	HC		Cluster6
m/z226.9507322	1.27181	3.82e-20	0.512725	HC		Cluster6
m/z248.8621737	1.21884	8.05e-19	0.593249	HC		Cluster6
m/z306.8939544	1.23577	3.18e-20	0.51815	HC		Cluster6
m/z308.8895773	1.26544	1.18e-19	0.516948	HC		Cluster6
m/z332.3299195	1.34907	1.38e-22	0.374232	HC		Cluster6
m/z362.9253966	1.23475	1.36e-18	0.524013	HC		Cluster6
m/z430.9126803	1.3653	2.08e-21	0.478014	HC		Cluster6
m/z431.9159552	1.32455	1.35e-20	0.486384	HC		Cluster6
m/z442.8680126	1.23196	1.28e-19	0.521666	HC		Cluster6
m/z444.8638128	1.25088	2.47e-19	0.526458	HC		Cluster6
m/z453.1662599	1.15879	1.23e-15	0.69989	HC		Cluster6
m/z454.1694606	1.13461	7.34e-15	0.701662	HC		Cluster6
m/z470.3153851	1.1458	4.89e-16	0.597278	HC		Cluster6
m/z498.8997995	1.37908	2.8e-22	0.468245	HC		Cluster6
m/z499.9029109	1.39482	2.51e-22	0.459543	HC		Cluster6
m/z511.105527	1.14554	6.34e-18	0.721372	HC		Cluster6
m/z513.1040981	1.08878	2.32e-16	0.708205	HC		Cluster6
m/z522.8106064	1.09788	4.34e-16	0.609456	HC		Cluster6
m/z566.8871163	1.37277	1.46e-21	0.476867	HC		Cluster6
m/z567.8901348	1.35775	7.32e-21	0.474942	HC		Cluster6
m/z578.8423579	1.2676	1.12e-19	0.524175	HC		Cluster6
m/z634.8743807	1.36874	8.89e-22	0.480757	HC		Cluster6
m/z635.8774002	1.37743	1.31e-21	0.480444	HC		Cluster6
m/z646.8298347	1.26401	8.79e-20	0.528885	HC		Cluster6
m/z679.3609062	1.3356	3.39e-20	0.57375	HC		Cluster6
m/z692.8326202	1.38686	1.02e-20	0.471344	HC		Cluster6
m/z702.86166	1.29411	1.26e-20	0.501564	HC		Cluster6
m/z714.8169611	1.12528	3.92e-17	0.579458	HC		Cluster6
m/z770.848984	1.20892	4.5e-19	0.534482	HC		Cluster6
m/z90.97653038	1.29507	6.72e-20	0.510044	HC		Cluster6
m/z580.2766544	1.49706	2.59e-21	0.447855	HC	Taurochenodeoxycholate-3-sulfate	Cluster7
m/z706.4615538	1.86956	2.53e-30	0.365699	HC	PS(16:1(9Z)/14:0)	Cluster7
m/z676.4242944	1.80049	2.98e-28	0.439509	HC	PS(14:1(9Z)/14:1(9Z))	Cluster7
m/z859.5334987	1.22225	1.54e-18	0.563208	HC	PI(16:0/20:3(5Z,8Z,11Z))	Cluster7
m/z729.5371211	1.94356	4.79e-31	0.347937	HC	PA(18:2(9Z,12Z)/20:0)	Cluster7
m/z276.1586232	1.2165	2.9e-19	0.62066	HC	gamma-Glutamyllysine	Cluster7
m/z249.1841202	1.46238	5.59e-21	0.535069	HC	4,7,10,13-hexadecatetraenoic acid	Cluster7
m/z291.1942396	2.13936	1.09e-32	0.234805	HC	(9Z,11E,13E,15Z)-4-Oxo-9,11,13,15-octadecatetraenoic acid	Cluster7
m/z267.1220375	1.74006	1.69e-27	0.350229	HC		Cluster7
m/z323.1844396	1.34891	3.73e-21	0.468915	HC		Cluster7
m/z477.3415173	1.62572	7.66e-25	0.540223	HC		Cluster7
m/z579.2729837	1.55371	2.63e-23	0.40036	HC		Cluster7
m/z585.3263615	1.39353	8.74e-23	0.477643	HC		Cluster7
m/z675.4209774	1.79865	3.99e-28	0.434081	HC		Cluster7
m/z677.4271468	1.79945	1.43e-28	0.433133	HC		Cluster7
m/z679.4160702	1.91235	5.68e-29	0.267616	HC		Cluster7
m/z680.4194001	1.91398	5.94e-29	0.271915	HC		Cluster7
m/z681.4220728	1.89982	6.84e-29	0.27808	HC		Cluster7
m/z681.4701542	1.7106	2.69e-27	0.444005	HC		Cluster7
m/z691.4159303	1.72097	2.69e-27	0.324974	HC		Cluster7
m/z703.4524358	1.88409	3.8e-30	0.355035	HC		Cluster7
m/z704.455674	1.89916	2.53e-30	0.355935	HC		Cluster7
m/z705.4587015	1.89573	2.35e-30	0.364685	HC		Cluster7
m/z719.4258514	1.97281	2.45e-30	0.250458	HC		Cluster7
m/z720.4290038	1.97657	2.35e-30	0.243815	HC		Cluster7
m/z726.5281981	1.96817	4.79e-31	0.328882	HC		Cluster7
m/z727.531363	1.96858	4.79e-31	0.332774	HC		Cluster7
m/z728.5342315	1.96453	4.79e-31	0.341411	HC		Cluster7
m/z913.5794586	1.2169	4.84e-19	0.609279	HC		Cluster7
m/z914.5825698	1.15509	4.54e-17	0.612234	HC		Cluster7
m/z915.5957311	1.10193	1.21e-17	0.575579	HC		Cluster7
m/z916.5991308	1.09289	2.22e-17	0.580112	HC		Cluster7
m/z917.6022099	1.10789	7.67e-18	0.584447	HC		Cluster7
m/z918.6014083	1.05035	1.01e-15	0.613435	HC		Cluster7
m/z937.5787589	1.08741	4.41e-17	0.614114	HC		Cluster7
m/z938.5751604	1.01992	2.09e-15	0.601243	HC		Cluster7
m/z951.5715262	1.4818	2.24e-22	0.479107	HC		Cluster7
m/z952.5735577	1.42611	1.47e-21	0.467749	HC		Cluster7
m/z961.5997723	1.19329	5e-18	0.586892	HC		Cluster7
m/z962.6016512	1.19572	2.24e-17	0.578186	HC		Cluster7
m/z983.5816551	1.15229	1.18e-17	0.539872	HC		Cluster7
m/z104.9536379	1.44318	1.5e-20	0.679611	HC		Cluster8
m/z134.8857695	1.79143	1.17e-24	0.494221	HC		Cluster8
m/z136.8819884	1.81118	3.31e-25	0.496302	HC		Cluster8
m/z146.9812145	1.46509	4.51e-17	0.502484	HC		Cluster8
m/z178.8784418	1.58271	1.22e-22	0.473059	HC		Cluster8
m/z210.9445147	1.21319	5.8e-15	0.685498	HC		Cluster8
m/z228.8987374	1.56107	3.87e-22	0.5868	HC		Cluster8
m/z229.901528	1.5958	2.34e-18	0.412348	HC		Cluster8
m/z230.9174404	1.74119	2.91e-25	0.548909	HC		Cluster8
m/z240.9281813	1.51919	3.01e-22	0.654692	HC		Cluster8
m/z247.8084795	1.64273	2.28e-24	0.460373	HC		Cluster8
m/z249.8208858	1.59913	1.02e-23	0.492369	HC		Cluster8
m/z296.8904041	1.66683	7.08e-24	0.558477	HC		Cluster8
m/z298.887099	1.57198	3e-22	0.573628	HC		Cluster8
m/z308.9151236	1.55062	1.12e-22	0.640936	HC		Cluster8
m/z316.7369815	1.51959	1.57e-22	0.50809	HC		Cluster8
m/z318.7350647	1.53696	6.07e-23	0.499634	HC		Cluster8
m/z364.8766912	1.72459	1.41e-21	0.43623	HC		Cluster8
m/z420.8836805	1.47368	7.98e-23	0.395859	HC		Cluster8
m/z432.8635598	1.66314	3.76e-24	0.569447	HC		Cluster8
m/z434.8605845	1.61034	1.32e-22	0.559702	HC		Cluster8
m/z488.8706332	1.54707	7.26e-24	0.359261	HC		Cluster8
m/z490.8210202	1.68102	2.13e-24	0.520695	HC		Cluster8
m/z500.8503585	1.63718	2.1e-23	0.575994	HC		Cluster8
m/z502.8475811	1.64526	4.71e-23	0.554821	HC		Cluster8
m/z556.8581056	1.47744	1.35e-22	0.409928	HC		Cluster8
m/z558.8085912	1.67117	3.38e-23	0.503697	HC		Cluster8
m/z560.805763	1.65343	6.59e-23	0.514302	HC		Cluster8
m/z568.8373346	1.63902	8.34e-23	0.56558	HC		Cluster8
m/z570.8346174	1.63292	3.57e-22	0.550548	HC		Cluster8
m/z624.8452454	1.46382	3.22e-22	0.423412	HC		Cluster8
m/z626.7956061	1.64075	4.75e-23	0.504551	HC		Cluster8
m/z636.8242706	1.65403	4.8e-23	0.5597	HC		Cluster8
m/z638.8216918	1.64945	1.47e-22	0.538976	HC		Cluster8
m/z704.8117111	1.65298	8.34e-23	0.549304	HC		Cluster8
m/z706.8089702	1.60849	1.59e-21	0.55106	HC		Cluster8
m/z772.7992999	1.59818	3.58e-21	0.571765	HC		Cluster8
m/z774.7958254	1.59053	1.21e-21	0.556226	HC		Cluster8
m/z840.7870768	1.59895	9.59e-22	0.568137	HC		Cluster8
m/z731.5988855	1.01628	1.78e-17	2.48803	IBS	SM(d18:0/18:1(9Z))	Cluster9
m/z798.5735301	1.02565	5.36e-14	1.80761	IBS	PE(22:2(13Z,16Z)/18:1(9Z))	Cluster9
m/z774.5762908	1.00377	7.07e-15	1.70308	IBS	PE(18:1(9Z)/20:0)	Cluster9
m/z834.5957369	1.0036	9.89e-14	2.04442	IBS	PC(18:0/22:6(4Z,7Z,10Z,13Z,16Z,19Z))	Cluster9
m/z812.6100306	1.07542	1.02e-16	2.31069	IBS	PC(18:0/20:3(5Z,8Z,11Z))	Cluster9
m/z734.5660954	1.07005	1.04e-16	2.30267	IBS	PC(16:0/16:0)	Cluster9
m/z788.6086177	1.10795	2.41e-18	2.30165	IBS	PC(14:1(9Z)/22:0)	Cluster9
m/z762.5891903	1.01801	1.47e-16	2.38389	IBS	PC(14:0/20:0)	Cluster9
m/z835.6315843	1.12878	4.54e-17	2.03699	IBS	PA(24:1(15Z)/22:4(7Z,10Z,13Z,16Z))	Cluster9
m/z837.6596465	1.09013	6.73e-19	1.84023	IBS	PA(24:0/22:4(7Z,10Z,13Z,16Z))	Cluster9
m/z813.6383397	1.11724	1.15e-19	2.49946	IBS	PA(22:0/22:2(13Z,16Z))	Cluster9
m/z506.3584791	1.16497	1.05e-18	2.39656	IBS		Cluster9
m/z735.5697152	1.08216	1.02e-16	2.43341	IBS		Cluster9
m/z760.5812012	1.01944	3.5e-16	2.39639	IBS		Cluster9
m/z763.5930295	1.11763	8.18e-18	2.45623	IBS		Cluster9
m/z789.6130549	1.1167	1.96e-18	2.23633	IBS		Cluster9
m/z796.6061808	1.05323	3.07e-16	2.1119	IBS		Cluster9
m/z797.6068216	1.04889	3.21e-16	2.05881	IBS		Cluster9
m/z822.6304368	1.09254	2.6e-18	2.0206	IBS		Cluster9
m/z824.6419073	1.11421	1.09e-18	1.86997	IBS		Cluster9
m/z836.6299368	1.14776	2.15e-17	2.0055	IBS		Cluster9
m/z283.2632829	1.34418	3.39e-21	0.726314	HC	Stearic acid	Cluster10
m/z394.2796031	1.8404	1.18e-25	0.506638	HC	Prostaglandin E2 ethanolamide	Cluster10
m/z396.276092	1.8001	3.58e-25	0.522924	HC	PGF2α Ethanolamide	Cluster10
m/z375.2737978	1.20001	3.13e-17	0.673948	HC	Lithocholic acid	Cluster10
m/z395.2737713	1.84042	1.76e-25	0.506894	HC	d-Tocotrienol	Cluster10
m/z365.2450773	1.38056	2.28e-19	0.601229	HC	Cortolone	Cluster10
m/z376.2767677	1.17836	1.26e-16	0.682721	HC	Arachidonoyl Serinol	Cluster10
m/z284.2666556	1.10741	1.29e-18	0.743994	HC		Cluster10
m/z393.2762273	1.8454	9.05e-26	0.503575	HC		Cluster10
m/z403.3052656	1.40465	7.84e-21	0.663276	HC		Cluster10
m/z404.3084394	1.42435	2.23e-21	0.665476	HC		Cluster10
m/z405.3110268	1.43414	1.48e-21	0.66638	HC		Cluster10
m/z406.3136018	1.36998	6.51e-20	0.660944	HC		Cluster10
m/z613.5377952	1.52324	3.87e-22	0.634496	HC		Cluster10
m/z715.6075724	1.13675	7.91e-15	0.590826	HC		Cluster10
m/z84.00881352	1.40404	1.84e-20	0.696383	HC		Cluster10
m/z372.2965645	1.02568	3.17e-10	4.71836	IBS	Tetradecanoylcarnitine	Cluster11
m/z152.0616981	1.07922	2.98e-21	11.5738	IBS	Guanine	Cluster11
m/z165.0693339	1.08507	3.87e-19	8.15312	IBS	Fucose	Cluster11
m/z153.0690306	1.05698	2.73e-16	6.06247	IBS	Arabitol	Cluster11
m/z374.3061681	1.03149	1.2e-11	4.67623	IBS	3-hydroxytridecanoyl carnitine	Cluster11
m/z128.0616703	1.00914	2.34e-11	3.95395	IBS		Cluster11
m/z179.0849742	1.05975	2.38e-17	7.60311	IBS		Cluster11
m/z412.1993335	1.01502	1.62e-11	3.30729	IBS		Cluster11
m/z430.2089272	1.01811	2.48e-10	3.07236	IBS		Cluster11
m/z448.2193183	1.02029	1.23e-09	3.32977	IBS		Cluster11
m/z471.3245366	1.15313	6.14e-18	4.39633	IBS		Cluster11
m/z472.3280846	1.15344	1.7e-17	4.50672	IBS		Cluster11
m/z455.2298856	1.49128	4.93e-20	0.663099	HC	Sulfolithocholic acid	Cluster12
m/z427.1983589	1.35053	3.4e-18	0.663289	HC		Cluster12
m/z429.1932418	1.32404	8.05e-18	0.677631	HC		Cluster12
m/z430.1954761	1.3374	3.76e-18	0.675021	HC		Cluster12
m/z456.233268	1.43656	7.88e-19	0.669447	HC		Cluster12
m/z457.2247254	1.44962	6.59e-19	0.664603	HC		Cluster12
m/z458.2270933	1.46718	3.67e-19	0.665084	HC		Cluster12
m/z459.2277917	1.46909	5.37e-19	0.665367	HC		Cluster12
m/z525.2118977	1.53816	1.14e-19	0.594949	HC		Cluster12
m/z583.2540091	1.3505	7.47e-19	0.405527	HC	Bilirubin	Cluster13
m/z299.1383033	1.11464	8.19e-12	0.425084	HC		Cluster13
m/z584.2571701	1.36252	3.16e-19	0.398895	HC		Cluster13
m/z603.2193959	1.17583	4.67e-13	0.391524	HC		Cluster13
m/z604.2227312	1.18786	6.98e-14	0.349097	HC		Cluster13
m/z605.2358047	1.41208	5.26e-20	0.38547	HC		Cluster13
m/z606.2387817	1.40379	1.85e-19	0.371685	HC		Cluster13
m/z673.2228782	1.46215	4.29e-21	0.362766	HC		Cluster13
m/z741.2100396	1.48857	3.66e-21	0.335954	HC		Cluster13
m/z170.0594662	1.29355	7.6e-18	0.617102	HC	Phosphodimethylethanolamine	Cluster14
m/z150.1274183	1.15747	6.84e-16	0.629012	HC	N,N-Dimethylphenethylamine	Cluster14
m/z162.1269246	1.15666	2.76e-16	0.624682	HC	L-Carnitine	Cluster14
m/z176.1422542	1.13662	1.03e-15	0.624127	HC	Carboxynorspermidine	Cluster14
m/z151.1305175	1.15711	6.11e-16	0.630252	HC		Cluster14
m/z164.142814	1.14865	5.91e-16	0.629824	HC		Cluster14
m/z222.8670792	1.28354	2.47e-17	0.571959	HC		Cluster14
m/z224.8632559	1.21004	1.87e-15	0.601956	HC		Cluster14
m/z304.2988036	1.10919	8.52e-19	0.610919	HC		Cluster14
m/z378.0938318	1.14284	1.37e-20	1.90125	IBS	7-Methylguanosine 5'-phosphate	Cluster15
m/z321.0280703	1.28677	1.28e-27	3.18199	IBS		Cluster15
m/z377.0903858	1.12621	1.32e-20	1.89942	IBS		Cluster15
m/z431.1377378	1.0842	8.11e-22	2.48278	IBS		Cluster15
m/z432.1410639	1.08409	1.13e-21	2.45656	IBS		Cluster15
m/z433.1527122	1.07283	8.71e-19	2.04194	IBS		Cluster15
m/z467.1141085	1.07569	4.44e-21	2.53937	IBS		Cluster15
m/z593.1112429	1.03897	3.26e-19	1.99381	IBS		Cluster15
m/z330.752255	1.26289	3.01e-19	0.778225	HC		Cluster16
m/z384.7164129	1.13891	9.29e-16	0.791256	HC		Cluster16
m/z386.7132865	1.19299	2.42e-16	0.781943	HC		Cluster16
m/z622.5410542	1.4158	1.49e-21	0.732858	HC		Cluster16
m/z680.4998782	1.43818	1.85e-21	0.719529	HC		Cluster16
m/z734.4655921	1.56258	1.02e-23	0.684252	HC		Cluster16
m/z738.4586408	1.4238	2.26e-21	0.701053	HC		Cluster16
m/z800.4212641	1.38752	6.5e-21	0.716838	HC		Cluster16
m/z271.2049233	1.24064	5.71e-29	4.95877	IBS		Cluster17
m/z335.1762033	1.2826	1.99e-29	3.51781	IBS		Cluster17
m/z509.1837956	1.18043	3.11e-30	5.50961	IBS		Cluster17
m/z539.2542846	1.15725	2.5e-21	3.87277	IBS		Cluster17
m/z565.2456585	1.19992	2.66e-27	3.02206	IBS		Cluster17
m/z566.2492465	1.2116	1.24e-27	3.31642	IBS		Cluster17
m/z621.308939	1.16909	1.84e-21	1.99108	IBS		Cluster17
m/z622.3122416	1.15933	1.55e-21	2.02035	IBS		Cluster17
m/z523.7252934	1.23429	5.95e-17	0.458985	HC		Cluster18
m/z653.2638535	1.22283	5.95e-16	0.466091	HC		Cluster18
m/z697.2669093	1.25221	8.33e-17	0.459926	HC		Cluster18
m/z698.2670536	1.34992	7.81e-19	0.478235	HC		Cluster18
m/z708.2576524	1.28086	2.38e-17	0.445609	HC		Cluster18
m/z862.3917525	1.20731	1.14e-16	0.476995	HC		Cluster18
m/z863.3945994	1.18796	4.33e-16	0.474257	HC		Cluster18
m/z699.4999064	1.87735	7.57e-27	0.340075	HC	PA(14:1(9Z)/22:2(13Z,16Z))	Cluster19
m/z653.4387707	1.46612	3.18e-18	0.509119	HC		Cluster19
m/z654.4421273	1.46486	2.87e-18	0.513572	HC		Cluster19
m/z682.4734804	1.71064	3.06e-27	0.447769	HC		Cluster19
m/z683.4764979	1.71802	1.38e-27	0.447937	HC		Cluster19
m/z698.4966036	1.87789	9.65e-27	0.334515	HC		Cluster19
m/z700.5029218	1.87637	5.52e-27	0.347909	HC		Cluster19
m/z889.5521088	1.00185	7.72e-13	1.69663	IBS	PI(16:0/22:2(13Z,16Z))	Cluster20
m/z833.6043124	1.25792	2.3e-18	1.98754	IBS	PA(24:0/22:5(7Z,10Z,13Z,16Z,19Z))	Cluster20
m/z832.6002056	1.11	4.56e-16	1.76531	IBS		Cluster20
m/z932.527115	1.10846	9.47e-13	1.90187	IBS		Cluster20
m/z957.5397261	1.0028	1.29e-11	1.57215	IBS		Cluster20
m/z958.5413958	1.11974	1.41e-12	1.70714	IBS		Cluster20
m/z462.3901311	1.30748	2.56e-27	5.22044	IBS		Cluster21
m/z685.4338264	1.24543	8.78e-20	1.91106	IBS		Cluster21
m/z686.4370094	1.24489	8.72e-20	1.89818	IBS		Cluster21
m/z687.4399124	1.24892	5.19e-20	1.85522	IBS		Cluster21
m/z810.3126199	1.12127	1.28e-19	3.92572	IBS		Cluster21
m/z811.3157301	1.06554	5.32e-18	3.86494	IBS		Cluster21
m/z483.2467511	1.02279	2.4e-16	2.36367	IBS	11-beta-Hydroxyandrosterone-3-glucuronide	Cluster22
m/z485.2598284	1.38017	5.37e-25	2.8549	IBS		Cluster22
m/z507.2465708	1.03276	6.14e-17	2.80029	IBS		Cluster22
m/z618.2449163	1.30398	1.59e-22	1.89039	IBS		Cluster22
m/z619.2476198	1.33018	3.22e-22	1.98927	IBS		Cluster22
m/z620.2458815	1.17838	3.05e-15	1.47895	IBS		Cluster22
m/z397.1997329	1.21296	1.16e-14	0.637844	HC	Pregnenolone sulfate	Cluster23
m/z295.1168525	1.32126	1.61e-15	0.433744	HC	gamma-Glutamylphenylalanine	Cluster23
m/z115.0538822	1.36331	4.1e-18	0.642978	HC	Dihydrouracil	Cluster23
m/z415.2105946	1.40764	2.64e-18	0.595859	HC		Cluster23
m/z416.2137781	1.45827	3.17e-19	0.602018	HC		Cluster23
m/z417.2164916	1.49163	4.01e-20	0.606388	HC		Cluster23
m/z335.2545816	1.38348	1.03e-20	0.568707	HC	Tetrahydrodeoxycorticosterone	Cluster24
m/z353.2653805	1.03088	2.17e-12	0.63616	HC	MG(18:3(9Z,12Z,15Z)/0:0/0:0)	Cluster24
m/z354.2687228	1.04602	1.21e-12	0.637763	HC		Cluster24
m/z395.2756284	1.9008	6.84e-29	0.494168	HC		Cluster24
m/z511.3588088	1.88716	3.11e-30	0.419057	HC		Cluster24
m/z512.3619553	1.87362	4.36e-30	0.406237	HC		Cluster24
m/z398.240369	1.19619	2.85e-16	0.41255	HC	PC(9:0)	Cluster25
m/z377.2615596	1.39909	6.72e-19	0.387733	HC	MG(20:5(5Z,8Z,11Z,14Z,17Z)/0:0/0:0)	Cluster25
m/z376.2585052	1.41335	3.81e-19	0.382015	HC		Cluster25
m/z399.2435366	1.2113	1.87e-16	0.412326	HC		Cluster25
m/z400.2461625	1.22913	6.14e-17	0.408639	HC		Cluster25
m/z421.3158568	1.87619	1.77e-28	0.20181	HC		Cluster25
m/z915.5955821	1.34917	2.86e-19	0.416294	HC		Cluster26
m/z916.5990847	1.33773	5.71e-19	0.414524	HC		Cluster26
m/z937.5785348	1.27809	2.4e-17	0.464044	HC		Cluster26
m/z938.5776391	1.25131	1.47e-16	0.457691	HC		Cluster26
m/z969.6057793	1.25538	1.58e-16	0.430372	HC		Cluster26
m/z455.3329444	1.62391	8.02e-23	0.492994	HC	27-Norcholestanehexol	Cluster27
m/z427.3015587	1.89029	3.26e-27	0.457841	HC	13'-Hydroxy-gamma-tocotrienol	Cluster27
m/z428.3048827	1.8542	1.89e-26	0.456739	HC		Cluster27
m/z439.3376566	1.51925	1.69e-22	0.620915	HC		Cluster27
m/z456.3362051	1.63674	2.72e-23	0.498124	HC		Cluster27
m/z536.1635452	1.45998	7.8e-19	0.428999	HC		Cluster28
m/z537.1641349	1.45798	7.63e-19	0.438386	HC		Cluster28
m/z538.1624355	1.46345	3.81e-19	0.428277	HC		Cluster28
m/z610.182176	1.18832	2.88e-14	0.400271	HC		Cluster28
m/z611.1829461	1.21235	5.75e-15	0.381868	HC		Cluster28
m/z411.3260492	1.15478	8.48e-21	11.5179	IBS	γ-Tocotrienol	Cluster29
m/z479.2908447	1.02497	2.91e-21	27.2889	IBS		Cluster29
m/z547.277877	1.04401	2.02e-18	24.189	IBS		Cluster29
m/z556.2259681	1.0215	1.05e-19	23.1264	IBS		Cluster29
m/z369.1723911	1.14204	1.96e-18	1.4817	IBS		Cluster30
m/z370.1747021	1.12621	1.35e-17	1.46962	IBS		Cluster30
m/z371.1752493	1.17183	3.19e-19	1.51025	IBS		Cluster30
m/z490.1858989	1.06022	3.76e-15	1.4866	IBS		Cluster30
m/z469.1499596	1.18154	4.42e-12	0.701351	HC		Cluster31
m/z470.1534033	1.05001	1.21e-09	0.716906	HC		Cluster31
m/z501.1761365	1.54063	8.07e-20	0.467937	HC		Cluster31
m/z502.1794512	1.53336	7.73e-20	0.469147	HC		Cluster31
m/z173.9775314	1.30714	2.52e-20	0.687262	HC		Cluster32
m/z462.9548969	1.44401	4.75e-23	0.541656	HC		Cluster32
m/z530.9419845	1.35241	2.08e-20	0.540305	HC		Cluster32
m/z661.2507712	1.07875	9.45e-13	0.620411	HC		Cluster33
m/z662.2417981	1.08583	5.47e-13	0.601439	HC		Cluster33
m/z672.2420684	1.10083	7.25e-13	0.595891	HC		Cluster33
m/z311.1676852	1.17857	5.7e-18	0.581358	HC	2-Hydroxyethinylestradiol	Cluster34
m/z325.1832137	1.25948	4.42e-19	0.581033	HC		Cluster34
m/z339.1987156	1.22159	2.23e-19	0.549912	HC		Cluster34
m/z460.2680549	1.99026	3.01e-28	0.320938	HC		Cluster35
m/z461.2713359	1.99261	3.19e-28	0.327952	HC		Cluster35
m/z462.2742121	1.99444	3.31e-29	0.264734	HC		Cluster35
m/z327.1457305	1.22537	8.13e-21	1.52973	IBS		Cluster36
m/z328.1473481	1.26165	4.08e-21	1.56435	IBS		Cluster36
m/z821.6369696	1.01814	8.22e-19	1.96337	IBS		Cluster37
m/z823.6557907	1.12391	1.02e-20	1.936	IBS		Cluster37
m/z455.1349981	1.1711	1.73e-18	1.40299	IBS		Cluster38
m/z456.1382041	1.21111	2.22e-19	1.47046	IBS		Cluster38
m/z644.2943224	1.12165	2.19e-17	1.30928	IBS	S-(PGA1)-glutathione	Cluster39
m/z643.2907456	1.11265	4.27e-17	1.29481	IBS		Cluster39
m/z313.2727087	1.83927	2.68e-28	0.536379	HC	10-oxo-nonadecanoic acid	Cluster40
m/z341.3039808	1.29366	1.13e-18	0.653473	HC		Cluster40
m/z575.309934	1.57479	3.82e-25	0.526788	HC		Cluster41
m/z589.3253382	1.87967	5.3e-30	0.42783	HC		Cluster41
m/z309.2028245	1.49977	1.36e-23	0.442544	HC		Cluster42
m/z310.2061374	1.50628	7.4e-24	0.443824	HC		Cluster42
m/z485.1109744	1.10191	2.75e-15	0.39274	HC		Cluster43
m/z559.1295688	1.00521	9.37e-14	0.427043	HC		Cluster43
m/z419.2390084	1.64198	3.21e-25	0.267388	HC		Cluster44
m/z695.3841686	1.99767	1.27e-30	0.177905	HC		Cluster44
m/z739.522868	1.98676	1.78e-30	0.206454	HC		Cluster45
m/z740.5268949	1.9816	2.35e-30	0.212467	HC		Cluster45
m/z826.4964584	1.68556	1.29e-23	0.175518	HC		Cluster46
m/z827.4995017	1.69912	1.38e-19	0.140683	HC		Cluster46
m/z535.0183027	1.03606	6.94e-20	2.01479	IBS		Cluster47
m/z295.1882665	1.05884	3.44e-15	1.39279	IBS		Cluster48
m/z672.8553785	1.25893	2.22e-15	0.768334	HC		Cluster49
m/z122.8933706	1.13626	1.53e-11	0.765223	HC		Cluster50
m/z125.8724815	1.16506	1.91e-13	0.760664	HC		Cluster51
m/z127.8694926	1.14729	7.29e-14	0.750515	HC		Cluster52
m/z135.9701666	1.09982	7.1e-08	0.74314	HC		Cluster53
m/z518.6974586	1.07462	2.3e-13	0.726495	HC		Cluster54
m/z460.7388986	1.3413	2.79e-18	0.716881	HC		Cluster55
m/z690.8754883	1.42913	9.4e-21	0.714436	HC		Cluster56
m/z616.5638258	1.0253	6.14e-11	0.686952	HC		Cluster57
m/z636.6094611	1.43643	3.13e-21	0.679279	HC	Cer(d18:0/23:0)	Cluster58
m/z787.8396744	1.52064	4.44e-23	0.675707	HC		Cluster59
m/z229.1432329	1.14	1.06e-14	0.592567	HC	Dodecanedioic acid	Cluster60
m/z130.9966282	1.24508	4.84e-11	0.231101	HC	Oxaloacetate	Cluster61
m/z303.303582	1.02393	3.44e-18	2.55624	IBS		Cluster62
m/z657.3647615	1.18097	5.5e-18	2.34452	IBS		Cluster63
m/z261.0202231	1.03727	8.26e-13	1.34175	IBS	myo-Inositol 1-phosphate	Cluster64
m/z647.3896736	1.25717	8.25e-16	0.639363	HC		Cluster65
m/z321.1299429	1.31367	5.61e-14	0.621417	HC	Valproic acid glucuronide	Cluster66
m/z479.192765	1.2094	5.02e-14	0.604156	HC		Cluster67
m/z425.2133194	1.02888	4.78e-17	0.596302	HC		Cluster68
m/z533.1480673	1.07229	1.15e-13	0.580042	HC		Cluster69
m/z144.0800992	1.01797	1.37e-16	0.578466	HC	6-Methylquinoline	Cluster70
m/z604.361166	1.75517	2.37e-24	0.572607	HC		Cluster71
m/z301.1402389	1.52153	2e-25	0.565777	HC		Cluster72
m/z583.3924106	1.08726	5.5e-10	0.547581	HC		Cluster73
m/z534.368911	1.53784	8.05e-23	0.541122	HC	LysoPE(0:0/22:2(13Z,16Z))	Cluster74
m/z521.4180227	1.21595	1.66e-11	0.530176	HC		Cluster75
m/z541.1188601	1.21856	9.42e-15	0.491076	HC		Cluster76
m/z531.4837518	1.14527	1.32e-12	0.399064	HC		Cluster77
m/z602.3487767	1.88299	5.94e-29	0.264973	HC		Cluster78
