# Supplementary material for: Altered metabolome and microbiome features provide clues in understanding irritable bowel syndrome and depression comorbidity
Source: ISME J. 2021 Nov 8;16(4):983–96. doi: 10.1038/s41396-021-01123-5 (PMC8940891; doi:10.1038/s41396-021-01123-5)
Supplement: Supplementary file 19 — Supplementary Tables 3 [file 41396_2021_1123_MOESM19_ESM.xlsx]

## Sheet: Table S3
Supplementary Table 3: Validation of differentially abundant serum metabolites in the validation cohort.
Here we validated 726 differentially abundant serum metabolites in the validation cohort, based on the metabolomic profiles of 98 serum samples, including 84 serum samples from IBS patients (7 IBS-C, 55 IBS-D, 13 IBS-M and 9 IBS-U) and 14 serum samples from healthy controls.
Serum Metabolites	Annotation	adjusted p value in validation cohort	Fold Change in validation cohort	Enriched group	Discovery enrichment
m/z104.9536379		0.00054274	0.744923	HC	HC enrich
m/z115.0538822	Dihydrouracil	0.0001328	0.627993	HC	HC enrich
m/z122.0960673	Phenylethylamine	0.00029226	0.65698	HC	HC enrich
m/z122.8933706		0.022047	0.803767	non	HC enrich
m/z123.0985548		8.07e-05	0.578617	HC	HC enrich
m/z124.0799673		2.31e-05	0.442336	HC	HC enrich
m/z125.8724815		0.1325	0.878301	non	HC enrich
m/z127.8694926		0.10856	0.892469	non	HC enrich
m/z128.0616703		0.002432	3.3489	IBS	IBS enrich
m/z130.9966282	Oxaloacetate	0.047695	0.307161	HC	HC enrich
m/z134.8857695		3.78e-05	0.54842	HC	HC enrich
m/z135.9701666		0.24267	0.820168	non	HC enrich
m/z136.1116973		0.0002107	0.64691	HC	HC enrich
m/z136.8819884		3.3e-05	0.551085	HC	HC enrich
m/z137.114584		0.00022524	0.646314	HC	HC enrich
m/z139.1223282		2.29e-05	0.436714	HC	HC enrich
m/z144.0800992	6-Methylquinoline	1.69e-05	0.59839	HC	HC enrich
m/z146.9812145		0.00032389	0.547588	HC	HC enrich
m/z148.1113751	Actinidine	0.00069768	0.697726	HC	HC enrich
m/z150.1274183	N,N-Dimethylphenethylamine	0.00055058	0.712021	HC	HC enrich
m/z151.1305175		0.00078543	0.718846	HC	HC enrich
m/z152.0616981	Guanine	4.12e-06	8.79546	IBS	IBS enrich
m/z152.1337137		0.00024956	0.651807	HC	HC enrich
m/z153.0690306	Arabitol	8.07e-05	5.00388	IBS	IBS enrich
m/z155.8732031		0.00018834	0.749193	HC	HC enrich
m/z158.9634129		7.83e-05	0.524023	HC	HC enrich
m/z162.1269246	L-Carnitine	0.00034945	0.69126	HC	HC enrich
m/z164.142814		0.00050198	0.715108	HC	HC enrich
m/z165.0693339	Fucose	2.9e-05	6.83067	IBS	IBS enrich
m/z167.1536629		0.00011104	0.598637	HC	HC enrich
m/z170.0594662	Phosphodimethylethanolamine	0.0012091	0.670619	HC	HC enrich
m/z173.9775314		9.39e-05	0.701202	HC	HC enrich
m/z175.1223845	L-Arginine	0.0002107	0.643236	HC	HC enrich
m/z176.1422542	Carboxynorspermidine	0.00025728	0.695756	HC	HC enrich
m/z178.8784418		3.3e-05	0.519068	HC	HC enrich
m/z179.0347645		3.82e-06	0.201878	HC	HC enrich
m/z179.0849742		7.83e-05	6.04535	IBS	IBS enrich
m/z189.1380837	Dimethyltryptamine	0.00017133	0.64566	HC	HC enrich
m/z210.9445147		0.00029587	0.725208	HC	HC enrich
m/z217.1040396		0.00028271	0.569644	HC	HC enrich
m/z219.1735377		8.58e-06	4.57136	IBS	IBS enrich
m/z222.8670792		0.00049804	0.668295	HC	HC enrich
m/z224.8632559		0.00041604	0.706696	HC	HC enrich
m/z226.9507322		0.0001081	0.567912	HC	HC enrich
m/z228.8987374		4.38e-05	0.618955	HC	HC enrich
m/z229.1432329	Dodecanedioic acid	0.014848	0.806463	non	HC enrich
m/z229.901528		8.51e-05	0.451759	HC	HC enrich
m/z230.9174404		3.14e-05	0.606727	HC	HC enrich
m/z238.9303152		7.14e-05	0.709367	HC	HC enrich
m/z240.9281813		0.00011415	0.709675	HC	HC enrich
m/z247.8084795		3.3e-05	0.512056	HC	HC enrich
m/z248.8621737		0.0002322	0.665622	HC	HC enrich
m/z249.0602325	Pyridoxamine-5'-Phosphate	3.02e-05	0.499383	HC	HC enrich
m/z249.1841202	4,7,10,13-hexadecatetraenoic acid	0.00017717	0.600503	HC	HC enrich
m/z249.8208858		3.33e-05	0.53061	HC	HC enrich
m/z261.0202231	myo-Inositol 1-phosphate	0.001466	1.33965	IBS	IBS enrich
m/z266.8026671		0.00029587	0.837317	non	HC enrich
m/z267.1220375		1.13e-05	0.410896	HC	HC enrich
m/z268.7997488		0.00021789	0.828562	non	HC enrich
m/z270.796801		0.00059555	0.840048	non	HC enrich
m/z271.2049233		1.73e-06	4.21742	IBS	IBS enrich
m/z272.7938251		0.00023929	0.826154	non	HC enrich
m/z274.2732247		4.48e-05	2.4838	IBS	IBS enrich
m/z276.1586232	gamma-Glutamyllysine	6.39e-05	0.62211	HC	HC enrich
m/z283.2632829	Stearic acid	0.00011027	0.751938	HC	HC enrich
m/z284.2666556		0.00011107	0.760493	HC	HC enrich
m/z284.2938101	Stearamide	3.28e-06	2.42802	IBS	IBS enrich
m/z285.2971979		8.74e-06	2.49791	IBS	IBS enrich
m/z291.1942396	(9Z,11E,13E,15Z)-4-Oxo-9,11,13,15-octadecatetraenoic acid	9.81e-07	0.258196	HC	HC enrich
m/z295.1168525	gamma-Glutamylphenylalanine	5.92e-05	0.366453	HC	HC enrich
m/z295.1882665		0.0048134	1.29269	IBS	IBS enrich
m/z296.8904041		2.18e-05	0.619493	HC	HC enrich
m/z298.887099		5.67e-05	0.615758	HC	HC enrich
m/z299.1383033		0.027289	0.533156	HC	HC enrich
m/z301.1402389		1.12e-06	0.549318	HC	HC enrich
m/z303.303582		1.22e-06	3.50953	IBS	IBS enrich
m/z304.2988036		0.00042764	0.71245	HC	HC enrich
m/z306.8939544		0.00019769	0.591375	HC	HC enrich
m/z306.9172922		0.00012975	0.714036	HC	HC enrich
m/z308.8895773		0.0001511	0.581012	HC	HC enrich
m/z308.9151236		0.00011107	0.695316	HC	HC enrich
m/z309.2028245		1.12e-06	0.408405	HC	HC enrich
m/z310.2061374		1.12e-06	0.414707	HC	HC enrich
m/z311.1676852	2-Hydroxyethinylestradiol	0.0016906	0.654152	HC	HC enrich
m/z313.2727087	10-oxo-nonadecanoic acid	1.16e-06	0.598846	HC	HC enrich
m/z313.3204397	Arachidic acid	2.84e-06	3.79752	IBS	IBS enrich
m/z314.3044697		1.13e-05	5.85309	IBS	IBS enrich
m/z316.7369815		9.73e-05	0.56675	HC	HC enrich
m/z316.9466304		0.00052682	0.839444	non	HC enrich
m/z317.9500717		0.013029	0.87701	non	HC enrich
m/z318.7350647		5.22e-05	0.542851	HC	HC enrich
m/z321.0280703		1.28e-06	2.8464	IBS	IBS enrich
m/z321.1299429	Valproic acid glucuronide	0.001695	0.512911	HC	HC enrich
m/z323.1844396		0.00022377	0.56566	HC	HC enrich
m/z324.7664359		0.055928	0.90887	non	HC enrich
m/z325.1832137		0.0022975	0.674053	HC	HC enrich
m/z327.1457305		0.0071787	1.27422	IBS	IBS enrich
m/z328.1473481		0.014848	1.23441	IBS	IBS enrich
m/z328.755007		0.0027065	0.857561	non	HC enrich
m/z330.752255		0.0021768	0.840625	non	HC enrich
m/z332.3299195		1.32e-05	0.426542	HC	HC enrich
m/z334.0864463	S-Formylglutathione	0.00068214	1.42753	IBS	IBS enrich
m/z335.1762033		1.18e-06	3.16266	IBS	IBS enrich
m/z335.2545816	Tetrahydrodeoxycorticosterone	3.46e-05	0.629049	HC	HC enrich
m/z336.857131		0.0031492	0.852698	non	HC enrich
m/z338.7842039		0.00046962	0.838806	non	HC enrich
m/z339.1987156		0.001868	0.636283	HC	HC enrich
m/z341.3039808		0.0039078	0.697237	HC	HC enrich
m/z346.1759131		0.00012975	3.98213	IBS	IBS enrich
m/z353.2653805	MG(18:3(9Z,12Z,15Z)/0:0/0:0)	0.00051855	0.660182	HC	HC enrich
m/z354.2687228		0.00060377	0.659367	HC	HC enrich
m/z360.1916195		3.3e-05	3.66482	IBS	IBS enrich
m/z362.9253966		0.0001328	0.593692	HC	HC enrich
m/z364.8766912		5.22e-05	0.489243	HC	HC enrich
m/z365.2450773	Cortolone	2.3e-05	0.591054	HC	HC enrich
m/z369.1723911		0.013376	1.23637	IBS	IBS enrich
m/z370.1747021		0.02155	1.21026	IBS	IBS enrich
m/z371.1752493		0.0101	1.25109	IBS	IBS enrich
m/z372.2965645	Tetradecanoylcarnitine	0.023787	3.18852	IBS	IBS enrich
m/z374.3061681	3-hydroxytridecanoyl carnitine	0.011404	3.30593	IBS	IBS enrich
m/z374.9045013		6.95e-05	0.708555	HC	HC enrich
m/z375.2737978	Lithocholic acid	0.00014383	0.703481	HC	HC enrich
m/z376.2585052		0.00074874	0.4129	HC	HC enrich
m/z376.2767677	Arachidonoyl Serinol	0.00011415	0.699291	HC	HC enrich
m/z377.0903858		0.000143	1.6247	IBS	IBS enrich
m/z377.2615596	MG(20:5(5Z,8Z,11Z,14Z,17Z)/0:0/0:0)	0.00083327	0.420592	HC	HC enrich
m/z378.0938318	7-Methylguanosine 5'-phosphate	0.00025343	1.56685	IBS	IBS enrich
m/z384.7164129		0.0049204	0.857674	non	HC enrich
m/z384.9336402		0.00046962	0.83276	non	HC enrich
m/z385.9369627		0.0046641	0.842423	non	HC enrich
m/z386.7132865		0.013704	0.871216	non	HC enrich
m/z391.1636295		0.0038714	1.30509	IBS	IBS enrich
m/z393.2762273		1.19e-05	0.521246	HC	HC enrich
m/z394.2796031	Prostaglandin E2 ethanolamide	1.19e-05	0.519097	HC	HC enrich
m/z394.7461446		0.00020231	0.798198	HC	HC enrich
m/z394.8888175		0.0071787	0.869856	non	HC enrich
m/z395.2737713	d-Tocotrienol	1.19e-05	0.531092	HC	HC enrich
m/z395.2756284		9.81e-07	0.548649	HC	HC enrich
m/z396.276092	PGF2α Ethanolamide	1.19e-05	0.528152	HC	HC enrich
m/z396.7428167		0.00056317	0.809501	non	HC enrich
m/z397.1997329	Pregnenolone sulfate	0.00029226	0.601244	HC	HC enrich
m/z398.240369	PC(9:0)	0.0016387	0.446173	HC	HC enrich
m/z399.2435366		0.0012941	0.446623	HC	HC enrich
m/z400.2461625		0.0011082	0.448086	HC	HC enrich
m/z403.3052656		5.22e-05	0.691062	HC	HC enrich
m/z404.3084394		3.88e-05	0.685005	HC	HC enrich
m/z405.3110268		3.49e-05	0.687347	HC	HC enrich
m/z406.3136018		8.03e-05	0.673098	HC	HC enrich
m/z407.1816691		0.00019769	2.20502	IBS	IBS enrich
m/z410.3227431		1.72e-05	4.30239	IBS	IBS enrich
m/z411.3260492	γ-Tocotrienol	3.21e-05	9.92901	IBS	IBS enrich
m/z412.1993335		0.0093955	2.72632	IBS	IBS enrich
m/z415.2105946		4.84e-05	0.555309	HC	HC enrich
m/z416.2137781		3.46e-05	0.565977	HC	HC enrich
m/z417.2164916		1.98e-05	0.569754	HC	HC enrich
m/z419.1817274		1.72e-05	1.92288	IBS	IBS enrich
m/z419.2390084		1.66e-05	0.314001	HC	HC enrich
m/z420.8836805		4.2e-05	0.480795	HC	HC enrich
m/z421.1970553		1.73e-06	0.65805	HC	HC enrich
m/z421.3158568		5.03e-06	0.197945	HC	HC enrich
m/z422.3825189		9.81e-07	0.502447	HC	HC enrich
m/z423.3432323		3.39e-06	5.37278	IBS	IBS enrich
m/z424.2706795		8.27e-06	0.587175	HC	HC enrich
m/z425.2133194		4.84e-05	0.966016	non	HC enrich
m/z427.1983589		3.49e-05	0.6827	HC	HC enrich
m/z427.3015587	13'-Hydroxy-gamma-tocotrienol	7.23e-06	0.521238	HC	HC enrich
m/z428.3048827		1.08e-05	0.508796	HC	HC enrich
m/z429.1932418		3.3e-05	0.694723	HC	HC enrich
m/z430.1954761		2.18e-05	0.674843	HC	HC enrich
m/z430.2089272		0.026642	2.5113	IBS	IBS enrich
m/z430.9126803		3.46e-05	0.55421	HC	HC enrich
m/z431.1377378		0.00075349	1.9801	IBS	IBS enrich
m/z431.278474		1.73e-06	0.552902	HC	HC enrich
m/z431.9159552		9.6e-05	0.577099	HC	HC enrich
m/z432.1410639		0.00060725	2.00385	IBS	IBS enrich
m/z432.8635598		4.38e-05	0.629363	HC	HC enrich
m/z433.1527122		0.00045532	1.65741	IBS	IBS enrich
m/z434.8605845		0.00010089	0.620528	HC	HC enrich
m/z436.2816394		0.00017909	2.05201	IBS	IBS enrich
m/z436.3981163		1.12e-06	0.559537	HC	HC enrich
m/z437.1925125		0.0001328	0.801868	non	HC enrich
m/z438.3775639		2.65e-06	0.417502	HC	HC enrich
m/z439.1986185		0.00017717	0.806968	non	HC enrich
m/z439.3376566		4.66e-05	0.668347	HC	HC enrich
m/z440.2012477		0.00011564	0.804451	non	HC enrich
m/z440.6801368		0.00031619	0.811986	non	HC enrich
m/z442.6746		0.00023395	0.811838	non	HC enrich
m/z442.8680126		0.00027732	0.612381	HC	HC enrich
m/z442.8916844		4.1e-05	0.699857	HC	HC enrich
m/z444.6715397		0.00047877	0.823087	non	HC enrich
m/z444.8638128		0.00012414	0.613765	HC	HC enrich
m/z446.6686687		0.00023929	0.810602	non	HC enrich
m/z448.2193183		0.024674	2.65758	IBS	IBS enrich
m/z448.6682652		0.00036045	0.793187	HC	HC enrich
m/z450.7045519		0.00020231	0.761735	HC	HC enrich
m/z452.2764142	LysoPE(16:0/0:0)	0.00082664	1.54054	IBS	IBS enrich
m/z452.7067334		7.14e-05	0.780528	HC	HC enrich
m/z452.9206555		0.00085429	0.839471	non	HC enrich
m/z453.1662599		0.00028271	0.731026	HC	HC enrich
m/z453.2915362		1e-05	0.598492	HC	HC enrich
m/z453.9239939		0.00066646	0.828596	non	HC enrich
m/z454.1694606		0.00058734	0.733433	HC	HC enrich
m/z454.7019235		0.00011107	0.777394	HC	HC enrich
m/z454.9245505		0.0036853	0.834228	non	HC enrich
m/z455.1349981		0.0010198	1.27605	IBS	IBS enrich
m/z455.2298856	Sulfolithocholic acid	1.21e-05	0.644425	HC	HC enrich
m/z455.3329444	27-Norcholestanehexol	2.39e-06	0.531023	HC	HC enrich
m/z456.1382041		0.00085456	1.28471	IBS	IBS enrich
m/z456.233268		1.19e-05	0.642518	HC	HC enrich
m/z456.3362051		2.16e-06	0.54034	HC	HC enrich
m/z456.7036676		0.00021789	0.79006	HC	HC enrich
m/z457.1501033		2.65e-06	4.90199	IBS	IBS enrich
m/z457.2247254		1.19e-05	0.648974	HC	HC enrich
m/z458.2270933		1.21e-05	0.650722	HC	HC enrich
m/z459.2277917		1.19e-05	0.647169	HC	HC enrich
m/z459.2467487	3-Sulfodeoxycholic acid	1.42e-06	2.69451	IBS	IBS enrich
m/z460.2680549		9.81e-07	0.317288	HC	HC enrich
m/z460.7388986		0.0069958	0.795275	HC	HC enrich
m/z461.2713359		9.81e-07	0.325276	HC	HC enrich
m/z462.2742121		9.81e-07	0.258989	HC	HC enrich
m/z462.3901311		7.09e-06	4.12201	IBS	IBS enrich
m/z462.7266145		0.0013855	0.819455	non	HC enrich
m/z462.9548969		1.21e-05	0.527883	HC	HC enrich
m/z463.1713649		0.0001328	2.17393	IBS	IBS enrich
m/z464.7314512		0.0087563	0.835506	non	HC enrich
m/z467.1141085		0.0012115	1.97561	IBS	IBS enrich
m/z468.3878613		1.28e-05	0.547435	HC	HC enrich
m/z469.1499596		0.0023618	0.74337	HC	HC enrich
m/z469.3121095	17-Hydroxyandrostane-3-glucuronide	0.00019769	0.672578	HC	HC enrich
m/z470.1534033		0.0058649	0.734225	HC	HC enrich
m/z470.3153851		0.0002107	0.672149	HC	HC enrich
m/z471.3245366		0.005226	3.027	IBS	IBS enrich
m/z472.3280846		0.00075349	3.22903	IBS	IBS enrich
m/z473.144965		9.81e-07	5.19262	IBS	IBS enrich
m/z477.3415173		1.19e-05	0.571005	HC	HC enrich
m/z478.3274747		1.36e-06	2.2144	IBS	IBS enrich
m/z479.192765		0.032556	0.796878	HC	HC enrich
m/z479.2908447		0.00062901	9.15405	IBS	IBS enrich
m/z482.4035082		3.46e-05	0.573831	HC	HC enrich
m/z483.2467511	11-beta-Hydroxyandrosterone-3-glucuronide	1.36e-06	2.70003	IBS	IBS enrich
m/z483.4068912		4.06e-05	0.587011	HC	HC enrich
m/z485.1109744		0.0023618	0.546489	HC	HC enrich
m/z485.2598284		1.36e-06	2.6233	IBS	IBS enrich
m/z487.3591045		2.28e-06	0.697035	HC	HC enrich
m/z488.3623393		1.79e-06	0.700377	HC	HC enrich
m/z488.8706332		7.36e-06	0.417631	HC	HC enrich
m/z489.3637422		2.92e-06	0.705435	HC	HC enrich
m/z490.1858989		0.051115	1.27221	IBS	IBS enrich
m/z490.8210202		0.00011568	0.583013	HC	HC enrich
m/z491.3422731		2.18e-05	5.64182	IBS	IBS enrich
m/z495.2983361		6.33e-06	2.73451	IBS	IBS enrich
m/z496.4191117		0.00045532	0.646967	HC	HC enrich
m/z497.0898482		7.67e-06	2.97717	IBS	IBS enrich
m/z497.4224505		0.00041604	0.642908	HC	HC enrich
m/z498.6438826		0.00032389	0.809299	non	HC enrich
m/z498.8997995		3.78e-05	0.537688	HC	HC enrich
m/z499.9029109		8.22e-05	0.537994	HC	HC enrich
m/z500.2762499	LysoPE(0:0/20:4(5Z,8Z,11Z,14Z))	0.00022264	1.65276	IBS	IBS enrich
m/z500.6328542		0.00020772	0.801796	non	HC enrich
m/z500.8503585		6.27e-05	0.616953	HC	HC enrich
m/z501.1761365		0.00078543	0.62561	HC	HC enrich
m/z501.3746581		3.13e-06	0.705694	HC	HC enrich
m/z502.1794512		0.00069768	0.636906	HC	HC enrich
m/z502.3780011		2.74e-06	0.713505	HC	HC enrich
m/z502.6298559		0.0001368	0.791547	HC	HC enrich
m/z502.8475811		3.58e-05	0.597913	HC	HC enrich
m/z503.3805305		2.84e-06	0.711224	HC	HC enrich
m/z504.3076489	LysoPE(20:2(11Z,14Z)/0:0)	3.33e-05	2.53413	IBS	IBS enrich
m/z504.6269258		0.0001368	0.798948	HC	HC enrich
m/z506.3584791		0.0016387	1.74344	IBS	IBS enrich
m/z506.6240052		0.00037113	0.832673	non	HC enrich
m/z507.2465708		6.1e-06	2.94338	IBS	IBS enrich
m/z508.2796884		7.4e-05	3.0217	IBS	IBS enrich
m/z509.1837956		1.12e-06	4.50779	IBS	IBS enrich
m/z510.6641062		4.52e-05	0.760191	HC	HC enrich
m/z510.8789426		5.22e-05	0.70951	HC	HC enrich
m/z511.105527		0.00056868	0.75665	HC	HC enrich
m/z511.3588088		9.81e-07	0.456467	HC	HC enrich
m/z512.3619553		9.81e-07	0.437525	HC	HC enrich
m/z512.4140797		5.24e-05	0.632027	HC	HC enrich
m/z512.6605273		0.00013399	0.788662	HC	HC enrich
m/z513.1040981		0.00085456	0.736801	HC	HC enrich
m/z513.4173764		3.02e-05	0.63061	HC	HC enrich
m/z514.6572872		0.00037113	0.785097	HC	HC enrich
m/z517.3694111		2.92e-06	0.689235	HC	HC enrich
m/z518.3727743		3.13e-06	0.690251	HC	HC enrich
m/z518.6974586		0.00060725	0.726897	HC	HC enrich
m/z520.6738543		0.00031619	0.828087	non	HC enrich
m/z520.9078579		0.00032389	0.822087	non	HC enrich
m/z521.4180227		0.12768	0.630669	HC	HC enrich
m/z521.9112004		0.0003935	0.824764	non	HC enrich
m/z522.6837022		0.00052682	0.820027	non	HC enrich
m/z522.8106064		0.0020129	0.711367	HC	HC enrich
m/z522.9118614		0.00077632	0.842375	non	HC enrich
m/z523.7252934		0.0058223	0.579805	HC	HC enrich
m/z524.3336335		0.00059555	1.59623	IBS	IBS enrich
m/z525.2118977		2.29e-05	0.598663	HC	HC enrich
m/z526.3489909		0.00042472	1.71248	IBS	IBS enrich
m/z526.4297119		0.00012414	0.645	HC	HC enrich
m/z527.4329869	TG(12:0/8:0/8:0)	0.00011962	0.652965	HC	HC enrich
m/z528.4360173		8.64e-05	0.646228	HC	HC enrich
m/z529.207261		0.00028271	2.22368	IBS	IBS enrich
m/z530.2999766		0.0011799	1.46079	IBS	IBS enrich
m/z530.9419845		0.00019709	0.580785	HC	HC enrich
m/z531.062442		0.00017283	1.88551	IBS	IBS enrich
m/z531.3033879		0.00060725	1.51512	IBS	IBS enrich
m/z531.3851751		2.07e-06	0.657832	HC	HC enrich
m/z531.4837518		0.0012941	0.305571	HC	HC enrich
m/z532.0647087		0.00018834	1.9526	IBS	IBS enrich
m/z532.2982157		0.00088008	1.45967	IBS	IBS enrich
m/z532.3883185		2.21e-06	0.66281	HC	HC enrich
m/z532.8636365		0.0029498	0.874568	non	HC enrich
m/z533.1480673		4.33e-05	0.582889	HC	HC enrich
m/z533.3905052		1.73e-06	0.655841	HC	HC enrich
m/z534.368911	LysoPE(0:0/22:2(13Z,16Z))	3.89e-06	0.613498	HC	HC enrich
m/z534.8594267		0.0087563	0.87981	non	HC enrich
m/z535.0183027		0.0022975	1.74814	IBS	IBS enrich
m/z536.1635452		0.00058734	0.452373	HC	HC enrich
m/z536.8783787		0.00049641	0.825362	non	HC enrich
m/z537.1641349		0.00050198	0.464728	HC	HC enrich
m/z538.1624355		0.00085456	0.464795	HC	HC enrich
m/z538.312973		0.0016426	1.55468	IBS	IBS enrich
m/z539.2542846		2.44e-05	3.06197	IBS	IBS enrich
m/z540.3290351		0.00029587	1.64783	IBS	IBS enrich
m/z540.445209		0.00055058	0.691544	HC	HC enrich
m/z541.1188601		0.00055058	0.523764	HC	HC enrich
m/z541.3321739		0.00028895	1.62864	IBS	IBS enrich
m/z541.4485251	TG(13:0/8:0/8:0)	0.00076768	0.697476	HC	HC enrich
m/z542.3346271	LysoPC(0:0/20:4(5Z,8Z,11Z,14Z))	0.00023395	1.62861	IBS	IBS enrich
m/z543.3372954		0.00021789	1.63559	IBS	IBS enrich
m/z545.4006379		3.05e-06	0.675271	HC	HC enrich
m/z547.277877		0.00062257	8.53659	IBS	IBS enrich
m/z554.4605427		9.19e-06	0.669459	HC	HC enrich
m/z555.4639484	TG(8:0/8:0/14:0)	7.39e-06	0.662639	HC	HC enrich
m/z556.2259681		0.00065971	8.96578	IBS	IBS enrich
m/z556.4401017		0.00015345	0.661614	HC	HC enrich
m/z556.6100479		0.0016687	0.838313	non	HC enrich
m/z556.8581056		3.02e-05	0.477368	HC	HC enrich
m/z557.4432006		5.03e-05	0.640141	HC	HC enrich
m/z558.33096		0.0028616	1.56438	IBS	IBS enrich
m/z558.5912727		0.00022881	0.805993	non	HC enrich
m/z558.8085912		2.58e-05	0.546339	HC	HC enrich
m/z559.1295688		0.0016387	0.598937	HC	HC enrich
m/z560.5881792		0.00014825	0.798365	HC	HC enrich
m/z560.805763		2.18e-05	0.541278	HC	HC enrich
m/z561.3955842		2.21e-06	0.663929	HC	HC enrich
m/z562.3989571		1.18e-06	0.667086	HC	HC enrich
m/z562.5852901		0.00032389	0.807799	non	HC enrich
m/z564.342343		6.99e-05	3.04963	IBS	IBS enrich
m/z564.5824217		0.00038214	0.809319	non	HC enrich
m/z565.2456585		3.82e-06	2.61963	IBS	IBS enrich
m/z565.3454423		6.99e-05	2.98846	IBS	IBS enrich
m/z566.2492465		1.48e-05	2.69551	IBS	IBS enrich
m/z566.344342		0.00042472	1.73822	IBS	IBS enrich
m/z566.3485828		0.0001625	2.91819	IBS	IBS enrich
m/z566.5947709		0.00012975	0.793479	HC	HC enrich
m/z566.8871163		1.54e-05	0.548217	HC	HC enrich
m/z567.3475351	Deoxycholic acid 3-glucuronide	0.00030586	1.73212	IBS	IBS enrich
m/z567.8901348		1.83e-05	0.538421	HC	HC enrich
m/z568.3599583		0.0011799	1.65072	IBS	IBS enrich
m/z568.4762402		2.31e-05	0.704104	HC	HC enrich
m/z568.61929		0.00058222	0.780226	HC	HC enrich
m/z568.8373346		3.3e-05	0.595371	HC	HC enrich
m/z569.3632472		0.0010458	1.66274	IBS	IBS enrich
m/z569.4793525		7.39e-06	0.679472	HC	HC enrich
m/z570.3658639	LysoPC(22:4(7Z,10Z,13Z,16Z)/0:0)	0.0011799	1.61927	IBS	IBS enrich
m/z570.4558286		0.00019769	0.662052	HC	HC enrich
m/z570.6173617		4.1e-05	0.752114	HC	HC enrich
m/z570.8346174		6.06e-05	0.57962	HC	HC enrich
m/z571.4591029		0.0002044	0.660803	HC	HC enrich
m/z572.4617937		0.00033724	0.681585	HC	HC enrich
m/z572.6135515		8.3e-05	0.754289	HC	HC enrich
m/z575.309934		1.28e-06	0.481801	HC	HC enrich
m/z575.4112719		1.36e-06	0.640384	HC	HC enrich
m/z576.3305801		0.00056868	0.641278	HC	HC enrich
m/z576.4145835		1.31e-06	0.645918	HC	HC enrich
m/z576.582386		0.00042472	0.828487	non	HC enrich
m/z577.333735		0.00062499	0.645793	HC	HC enrich
m/z577.4169749		1.73e-06	0.64878	HC	HC enrich
m/z578.3366519		0.00040267	0.650306	HC	HC enrich
m/z578.6165706		0.0020568	0.838764	non	HC enrich
m/z578.8423579		6.92e-05	0.588816	HC	HC enrich
m/z578.8660024	Inositol 1,3,4,5,6-pentakisphosphate	0.00012175	0.724334	HC	HC enrich
m/z579.2729837		9.81e-07	0.383779	HC	HC enrich
m/z579.3394032		0.0010458	1.46891	IBS	IBS enrich
m/z580.2766544	Taurochenodeoxycholate-3-sulfate	1.18e-06	0.418013	HC	HC enrich
m/z580.3374367		0.00012975	3.07621	IBS	IBS enrich
m/z580.6311803		0.00014383	0.813175	non	HC enrich
m/z582.6382457		0.00011107	0.763288	HC	HC enrich
m/z583.2540091	Bilirubin	8.3e-05	0.413035	HC	HC enrich
m/z583.3924106		0.24685	0.667024	HC	HC enrich
m/z584.2571701		8.83e-05	0.409364	HC	HC enrich
m/z584.4713635		0.00085456	0.707345	HC	HC enrich
m/z585.3263615		2.18e-05	0.482179	HC	HC enrich
m/z585.4746779		0.00078543	0.705884	HC	HC enrich
m/z586.4778616		0.00025728	0.671976	HC	HC enrich
m/z588.3284769		0.00018602	1.97228	IBS	IBS enrich
m/z588.3390628		1.16e-06	6.41945	IBS	IBS enrich
m/z588.8949844		0.00034462	0.824669	non	HC enrich
m/z589.3253382		1.12e-06	0.396578	HC	HC enrich
m/z589.3318929	Urobilinogen	0.00014282	1.9154	IBS	IBS enrich
m/z589.426763		2.28e-06	0.657422	HC	HC enrich
m/z589.8983883		0.00051327	0.826581	non	HC enrich
m/z590.3439786		8.22e-05	2.29496	IBS	IBS enrich
m/z590.4297044		1.73e-06	0.653098	HC	HC enrich
m/z590.8991693		0.00060725	0.819155	non	HC enrich
m/z591.3473491		8.51e-05	2.35589	IBS	IBS enrich
m/z593.1112429		0.0012921	1.65207	IBS	IBS enrich
m/z598.2871031		0.002625	1.36219	IBS	IBS enrich
m/z598.4865946		2.58e-06	0.65354	HC	HC enrich
m/z599.4915313		1.36e-06	0.66173	HC	HC enrich
m/z600.466255		5.7e-05	0.65104	HC	HC enrich
m/z600.8503701		0.0012921	0.85322	non	HC enrich
m/z601.4695795		8.94e-05	0.666543	HC	HC enrich
m/z602.3487767		1.48e-06	0.277821	HC	HC enrich
m/z603.2193959		0.0088768	0.502317	HC	HC enrich
m/z604.2227312		0.0039078	0.455317	HC	HC enrich
m/z604.361166		1.82e-05	0.544532	HC	HC enrich
m/z604.8669527		0.00082664	0.828425	non	HC enrich
m/z605.2358047		8.3e-05	0.405139	HC	HC enrich
m/z605.4216073		1.71e-06	0.655124	HC	HC enrich
m/z606.2387817		0.00010631	0.389481	HC	HC enrich
m/z606.4249947		1.73e-06	0.645762	HC	HC enrich
m/z608.3159119		0.00042472	1.52803	IBS	IBS enrich
m/z609.3192183		0.00030586	1.52943	IBS	IBS enrich
m/z610.182176		0.00060377	0.424823	HC	HC enrich
m/z610.3215552		0.00075349	1.47061	IBS	IBS enrich
m/z610.8056348		0.0025527	0.858705	non	HC enrich
m/z611.1829461		0.00037713	0.411542	HC	HC enrich
m/z612.2587425		0.00019709	1.72999	IBS	IBS enrich
m/z612.5021725		1.42e-05	0.695569	HC	HC enrich
m/z613.2612601		0.00012876	1.76923	IBS	IBS enrich
m/z613.5377952		5.22e-05	0.670183	HC	HC enrich
m/z614.4818684		0.00011962	0.65728	HC	HC enrich
m/z615.4852196		8.64e-05	0.653051	HC	HC enrich
m/z616.5638258		0.098405	0.833093	non	HC enrich
m/z618.2449163		2.92e-06	1.81309	IBS	IBS enrich
m/z618.5464944		0.0002629	0.794134	HC	HC enrich
m/z619.2476198		5.54e-06	1.83823	IBS	IBS enrich
m/z619.4372973		1.12e-06	0.621022	HC	HC enrich
m/z620.2458815		1.66e-05	1.4664	IBS	IBS enrich
m/z620.4406621		1.18e-06	0.628224	HC	HC enrich
m/z620.5436495		0.0011526	0.820513	non	HC enrich
m/z621.308939		8.94e-05	1.72337	IBS	IBS enrich
m/z622.3122416		0.00010414	1.74153	IBS	IBS enrich
m/z622.5410542		0.00054274	0.816737	non	HC enrich
m/z624.8452454		1.98e-05	0.497289	HC	HC enrich
m/z626.7956061		6.95e-05	0.573029	HC	HC enrich
m/z627.2956634		3.34e-06	3.99646	IBS	IBS enrich
m/z628.4974891		0.00040267	0.6868	HC	HC enrich
m/z629.5008342		0.00045532	0.696463	HC	HC enrich
m/z630.5037197		0.00066087	0.687216	HC	HC enrich
m/z630.5768766		2.6e-05	0.724448	HC	HC enrich
m/z633.4528937		1.48e-06	0.641494	HC	HC enrich
m/z634.3313539		0.0003935	1.67263	IBS	IBS enrich
m/z634.4562379		1.27e-06	0.639251	HC	HC enrich
m/z634.8743807		1.83e-05	0.549068	HC	HC enrich
m/z635.334742		0.0012115	1.57751	IBS	IBS enrich
m/z635.4594913		1.18e-06	0.61159	HC	HC enrich
m/z635.8774002		1.96e-05	0.538976	HC	HC enrich
m/z636.3470888		0.0022334	1.56833	IBS	IBS enrich
m/z636.6094611	Cer(d18:0/23:0)	0.0021103	0.767021	HC	HC enrich
m/z636.8242706		6.06e-05	0.616686	HC	HC enrich
m/z637.3503464		0.0011126	1.58852	IBS	IBS enrich
m/z638.2744299		0.0002629	1.90313	IBS	IBS enrich
m/z638.8216918		6.99e-05	0.600177	HC	HC enrich
m/z640.2899553	S-(PGA2)-glutathione	0.00014087	2.03395	IBS	IBS enrich
m/z642.5126324		9.81e-07	0.622509	HC	HC enrich
m/z643.2907456		0.00085456	1.19962	non	IBS enrich
m/z644.2943224	S-(PGA1)-glutathione	0.00078543	1.21111	IBS	IBS enrich
m/z644.4922736	Glucosylceramide (d18:1/12:0)	8.64e-05	0.668522	HC	HC enrich
m/z645.4954743		7.21e-05	0.673789	HC	HC enrich
m/z646.6346572		0.013704	0.833046	non	HC enrich
m/z646.8298347		0.00015627	0.608431	HC	HC enrich
m/z646.8531922		4.13e-05	0.707651	HC	HC enrich
m/z647.3896736		3.91e-05	0.662992	HC	HC enrich
m/z649.4476248		1.46e-06	0.63924	HC	HC enrich
m/z650.4509846		1.18e-06	0.636622	HC	HC enrich
m/z651.4536999		1.12e-06	0.62247	HC	HC enrich
m/z653.2638535		0.0044311	0.55337	HC	HC enrich
m/z653.4387707		0.00050198	0.564336	HC	HC enrich
m/z654.4421273		0.00053304	0.562596	HC	HC enrich
m/z656.3156026		0.00015284	1.8729	IBS	IBS enrich
m/z656.5283654		2.49e-06	0.667899	HC	HC enrich
m/z656.8821555		0.00052682	0.826705	non	HC enrich
m/z657.3192678		0.00014825	1.79479	IBS	IBS enrich
m/z657.3647615		0.00078543	1.94915	IBS	IBS enrich
m/z657.8854225		0.00068214	0.826569	non	HC enrich
m/z658.507916		0.00011104	0.667969	HC	HC enrich
m/z658.8859018	myo-Inositol hexakisphosphate	0.00064684	0.819803	non	HC enrich
m/z659.5112062		0.00010414	0.66692	HC	HC enrich
m/z660.5140527		0.00017717	0.671035	HC	HC enrich
m/z661.2507712		0.0087563	0.679864	HC	HC enrich
m/z662.2417981		0.030218	0.688243	HC	HC enrich
m/z663.4630591		1.12e-06	0.595426	HC	HC enrich
m/z668.8376026		0.00073134	0.842432	non	HC enrich
m/z671.3449578		0.00011104	2.08558	IBS	IBS enrich
m/z672.2420684		0.011791	0.646968	HC	HC enrich
m/z672.5234839	Galactosylceramide (d18:1/14:0)	0.00042764	0.696154	HC	HC enrich
m/z672.8553785		0.04364	0.877681	non	HC enrich
m/z673.2228782		4.38e-05	0.379224	HC	HC enrich
m/z673.526582		0.00044296	0.709977	HC	HC enrich
m/z675.4209774		1.73e-06	0.480886	HC	HC enrich
m/z676.3029845		0.00036045	1.49853	IBS	IBS enrich
m/z676.4242944	PS(14:1(9Z)/14:1(9Z))	1.79e-06	0.489415	HC	HC enrich
m/z676.5051352	PC(14:0/14:0)	0.00011733	0.760531	HC	HC enrich
m/z677.3064688		0.00068214	1.46832	IBS	IBS enrich
m/z677.4271468		1.48e-06	0.481846	HC	HC enrich
m/z677.4788226		1.18e-06	0.62941	HC	HC enrich
m/z678.3087358		0.00028227	1.53874	IBS	IBS enrich
m/z678.4821504		1.36e-06	0.628387	HC	HC enrich
m/z678.5022724		0.00017909	0.790784	HC	HC enrich
m/z678.7925913		0.00042472	0.82235	non	HC enrich
m/z679.3609062		1e-05	0.559927	HC	HC enrich
m/z679.4160702		1.36e-06	0.320973	HC	HC enrich
m/z680.2457323		0.00014282	1.66867	IBS	IBS enrich
m/z680.4194001		1.28e-06	0.326598	HC	HC enrich
m/z680.4998782		0.0012115	0.821178	non	HC enrich
m/z681.4220728		1.55e-06	0.339098	HC	HC enrich
m/z681.4701542		1.12e-06	0.446638	HC	HC enrich
m/z682.4734804		1.12e-06	0.452946	HC	HC enrich
m/z683.4764979		1.12e-06	0.457303	HC	HC enrich
m/z685.4338264		0.0022226	1.51438	IBS	IBS enrich
m/z686.4370094		0.0021536	1.50848	IBS	IBS enrich
m/z686.5390019		9.81e-07	0.600652	HC	HC enrich
m/z687.4399124		0.0015898	1.49906	IBS	IBS enrich
m/z688.5183068		0.00042764	0.703709	HC	HC enrich
m/z689.5220542		0.00050198	0.713479	HC	HC enrich
m/z690.8754883		4.67e-05	0.726604	HC	HC enrich
m/z691.4159303		9.81e-07	0.336398	HC	HC enrich
m/z692.8326202		2.49e-05	0.531939	HC	HC enrich
m/z693.4736846		1.36e-06	0.636702	HC	HC enrich
m/z694.4772179		1.12e-06	0.620415	HC	HC enrich
m/z695.3841686		9.81e-07	0.217538	HC	HC enrich
m/z697.2669093		0.0076082	0.568816	HC	HC enrich
m/z698.2670536		0.0021103	0.576349	HC	HC enrich
m/z698.4966036		1.98e-05	0.415877	HC	HC enrich
m/z699.4999064	PA(14:1(9Z)/22:2(13Z,16Z))	1.83e-05	0.4216	HC	HC enrich
m/z700.5029218		2.14e-05	0.434349	HC	HC enrich
m/z700.5541432	Glucosylceramide (d18:1/16:0)	1.16e-06	0.626167	HC	HC enrich
m/z702.3185221		0.00064684	1.6214	IBS	IBS enrich
m/z702.5340682		0.00028271	0.697056	HC	HC enrich
m/z702.86166		3.46e-05	0.571993	HC	HC enrich
m/z703.3219676		0.00047877	1.6063	IBS	IBS enrich
m/z703.4524358		9.81e-07	0.379263	HC	HC enrich
m/z704.3342221		0.0027065	1.53573	IBS	IBS enrich
m/z704.455674		9.81e-07	0.386949	HC	HC enrich
m/z704.8117111		2.3e-05	0.580202	HC	HC enrich
m/z705.3379946		0.0021103	1.51926	IBS	IBS enrich
m/z705.4587015		9.81e-07	0.396035	HC	HC enrich
m/z706.4615538	PS(16:1(9Z)/14:0)	9.81e-07	0.400257	HC	HC enrich
m/z706.8089702		0.00010631	0.611288	HC	HC enrich
m/z707.4893528		1.12e-06	0.60936	HC	HC enrich
m/z708.2576524		0.0095873	0.560301	HC	HC enrich
m/z714.8169611		0.000435	0.6306	HC	HC enrich
m/z714.8403166		8.51e-05	0.723306	HC	HC enrich
m/z715.6075724		0.0012512	0.685856	HC	HC enrich
m/z719.4258514		1.31e-06	0.31238	HC	HC enrich
m/z720.4290038		1.46e-06	0.309974	HC	HC enrich
m/z721.5030662	PG(16:1(9Z)/16:0)	1.18e-06	0.644473	HC	HC enrich
m/z722.5069288		1.12e-06	0.643391	HC	HC enrich
m/z724.3029344		0.00014383	1.89935	IBS	IBS enrich
m/z724.8693468		0.00014383	0.803434	non	HC enrich
m/z725.8725704		0.00019709	0.810207	non	HC enrich
m/z726.5281981		9.81e-07	0.362363	HC	HC enrich
m/z726.8732383		0.00042472	0.807301	non	HC enrich
m/z727.531363		9.81e-07	0.365108	HC	HC enrich
m/z728.5342315		9.81e-07	0.377011	HC	HC enrich
m/z729.5371211	PA(18:2(9Z,12Z)/20:0)	9.81e-07	0.386296	HC	HC enrich
m/z730.5655878		1.36e-06	0.64852	HC	HC enrich
m/z731.5988855	SM(d18:0/18:1(9Z))	0.00031399	2.36666	IBS	IBS enrich
m/z734.4655921		8.5e-05	0.73113	HC	HC enrich
m/z734.5660954	PC(16:0/16:0)	0.003254	1.73162	IBS	IBS enrich
m/z735.5697152		0.0082527	1.68322	IBS	IBS enrich
m/z736.4611273		0.00022881	0.772782	HC	HC enrich
m/z736.8249416		0.0012512	0.848105	non	HC enrich
m/z737.4997445		1.16e-06	0.641002	HC	HC enrich
m/z738.4586408		0.00068214	0.773329	HC	HC enrich
m/z738.5032156		3.82e-06	0.666888	HC	HC enrich
m/z738.8186036	1-Diphosinositol pentakisphosphate	0.0050651	0.844909	non	HC enrich
m/z739.522868		3.72e-06	0.265987	HC	HC enrich
m/z740.5268949		2.65e-06	0.265967	HC	HC enrich
m/z741.2100396		3.33e-05	0.373062	HC	HC enrich
m/z744.2902613		0.00066646	1.46521	IBS	IBS enrich
m/z744.4199805		4.13e-05	2.60131	IBS	IBS enrich
m/z745.2937		0.00059555	1.41937	IBS	IBS enrich
m/z745.423558		4.38e-05	2.62454	IBS	IBS enrich
m/z746.4279763		4.38e-05	2.36127	IBS	IBS enrich
m/z746.7792188		0.00088008	0.836283	non	HC enrich
m/z748.233399		0.00047877	1.51946	IBS	IBS enrich
m/z751.5156866		1.05e-06	0.616559	HC	HC enrich
m/z752.5194685		1.08e-06	0.629934	HC	HC enrich
m/z753.5220782		1.12e-06	0.628556	HC	HC enrich
m/z758.8630567		0.00012876	0.762268	HC	HC enrich
m/z760.4145166		8.22e-05	2.65964	IBS	IBS enrich
m/z760.5812012		0.00024076	2.18419	IBS	IBS enrich
m/z762.5891903	PC(14:0/20:0)	0.00072197	1.9618	IBS	IBS enrich
m/z763.5930295		0.00019646	2.03322	IBS	IBS enrich
m/z765.5314239		1.12e-06	0.643701	HC	HC enrich
m/z766.5375736		1.87e-06	0.604765	HC	HC enrich
m/z770.3059696		0.00054274	1.59881	IBS	IBS enrich
m/z770.848984		0.00022524	0.608492	HC	HC enrich
m/z771.3094485		0.00028895	1.5534	IBS	IBS enrich
m/z772.2633305		1.15e-05	3.94064	IBS	IBS enrich
m/z772.3215668		0.0017447	1.50052	IBS	IBS enrich
m/z772.4514556		0.00015873	2.59286	IBS	IBS enrich
m/z772.7992999		3.33e-05	0.601464	HC	HC enrich
m/z773.4553088		0.00019563	2.50842	IBS	IBS enrich
m/z774.5762908	PE(18:1(9Z)/20:0)	0.00052759	1.68122	IBS	IBS enrich
m/z774.7958254		2.62e-05	0.586095	HC	HC enrich
m/z782.8274648		0.00012876	0.756028	HC	HC enrich
m/z787.8396744		0.00036045	0.763204	HC	HC enrich
m/z788.3303537		0.00028271	2.77432	IBS	IBS enrich
m/z788.6086177	PC(14:1(9Z)/22:0)	0.00072197	1.84595	IBS	IBS enrich
m/z789.6130549		0.00017133	1.9681	IBS	IBS enrich
m/z792.2905745		0.00040524	1.587	IBS	IBS enrich
m/z792.4218132		0.00022264	0.798045	HC	HC enrich
m/z792.8565745		0.00028227	0.811788	non	HC enrich
m/z793.8596286		0.00028895	0.818729	non	HC enrich
m/z794.4188376		9.05e-05	0.772344	HC	HC enrich
m/z794.8601478		0.00037113	0.810344	non	HC enrich
m/z795.5417792	PG(18:2(9Z,12Z)/20:4(8Z,11Z,14Z,17Z))	2.74e-06	0.685784	HC	HC enrich
m/z796.2606089		0.00022524	2.33437	IBS	IBS enrich
m/z796.4158861		0.00021789	0.780373	HC	HC enrich
m/z796.5449633		3.97e-06	0.699865	HC	HC enrich
m/z796.6061808		3.46e-05	2.0556	IBS	IBS enrich
m/z797.6068216		3.02e-05	2.14734	IBS	IBS enrich
m/z798.4139269		0.00010631	0.78135	HC	HC enrich
m/z798.5735301	PE(22:2(13Z,16Z)/18:1(9Z))	0.0001081	1.78428	IBS	IBS enrich
m/z800.4212641		0.00020772	0.723616	HC	HC enrich
m/z804.4447542		0.00035163	0.75732	HC	HC enrich
m/z804.8115857		0.00058222	0.84323	non	HC enrich
m/z806.4338669		6.49e-05	0.746739	HC	HC enrich
m/z806.5060544		1.05e-06	4.02313	IBS	IBS enrich
m/z807.5092113	PI(16:0/16:2(9Z,12Z))	1.05e-06	3.91946	IBS	IBS enrich
m/z808.4097416		0.00012876	0.773132	HC	HC enrich
m/z808.5118614	PS(22:6(4Z,7Z,10Z,13Z,16Z,19Z)/16:0)	9.81e-07	3.88014	IBS	IBS enrich
m/z809.5156112	PI(16:0/16:1(9Z))	1.05e-06	3.6684	IBS	IBS enrich
m/z810.2401125		8.27e-06	3.4441	IBS	IBS enrich
m/z810.3126199		2.85e-05	3.29368	IBS	IBS enrich
m/z810.4087516		0.00020772	0.793812	HC	HC enrich
m/z811.2434855		7.82e-06	3.6329	IBS	IBS enrich
m/z811.3157301		6.16e-05	3.18697	IBS	IBS enrich
m/z811.4625811		0.00012975	2.75075	IBS	IBS enrich
m/z812.2552923		1.17e-05	3.24314	IBS	IBS enrich
m/z812.2775442		0.00038214	1.48335	IBS	IBS enrich
m/z812.4693327		4.38e-05	2.41357	IBS	IBS enrich
m/z812.6100306	PC(18:0/20:3(5Z,8Z,11Z))	0.00016516	1.98306	IBS	IBS enrich
m/z813.280949		0.00073134	1.41921	IBS	IBS enrich
m/z813.6383397	PA(22:0/22:2(13Z,16Z))	4.66e-05	2.08557	IBS	IBS enrich
m/z814.4435281		0.00014383	0.787747	HC	HC enrich
m/z816.2207687		0.00059555	1.49441	IBS	IBS enrich
m/z818.4852864		0.00041996	2.58763	IBS	IBS enrich
m/z821.6369696		9.6e-05	1.71579	IBS	IBS enrich
m/z822.4908714		3.42e-05	2.45891	IBS	IBS enrich
m/z822.6304368		0.00011962	1.69297	IBS	IBS enrich
m/z823.6557907		8.91e-06	1.89513	IBS	IBS enrich
m/z824.6419073		4.06e-05	1.73814	IBS	IBS enrich
m/z826.4964584		4.2e-05	0.293935	HC	HC enrich
m/z826.8502506		0.00017707	0.792119	HC	HC enrich
m/z827.4995017		0.00030294	0.243316	HC	HC enrich
m/z827.8517922		0.00077632	0.808562	non	HC enrich
m/z832.3215284		0.00017137	3.44236	IBS	IBS enrich
m/z832.6002056		0.037106	1.30309	IBS	IBS enrich
m/z833.6043124	PA(24:0/22:5(7Z,10Z,13Z,16Z,19Z))	0.0085372	1.45563	IBS	IBS enrich
m/z834.5957369	PC(18:0/22:6(4Z,7Z,10Z,13Z,16Z,19Z))	8.07e-05	2.10446	IBS	IBS enrich
m/z835.6315843	PA(24:1(15Z)/22:4(7Z,10Z,13Z,16Z))	8.58e-06	1.99178	IBS	IBS enrich
m/z836.6299368		1.79e-05	1.85386	IBS	IBS enrich
m/z837.6596465	PA(24:0/22:4(7Z,10Z,13Z,16Z))	3.42e-05	1.66369	IBS	IBS enrich
m/z838.2932357		0.0010458	1.51866	IBS	IBS enrich
m/z84.00881352		5.06e-05	0.705191	HC	HC enrich
m/z840.308915		0.0046641	1.40834	IBS	IBS enrich
m/z840.7870768		5.22e-05	0.613258	HC	HC enrich
m/z859.5334987	PI(16:0/20:3(5Z,8Z,11Z))	8.5e-05	0.560311	HC	HC enrich
m/z860.8437242		0.00036045	0.816847	non	HC enrich
m/z861.8466394		0.00035163	0.818871	non	HC enrich
m/z862.3917525		0.00077632	0.589103	HC	HC enrich
m/z862.8467158		0.00033636	0.830703	non	HC enrich
m/z863.3945994		0.00090944	0.563418	HC	HC enrich
m/z867.5251519		0.00020231	2.55637	IBS	IBS enrich
m/z868.5286487		0.00014087	2.63833	IBS	IBS enrich
m/z869.533148		0.00022264	3.14634	IBS	IBS enrich
m/z872.7964462		0.0021768	0.848667	non	HC enrich
m/z880.2648534		0.00038214	1.45964	IBS	IBS enrich
m/z881.2683743		0.00047877	1.39699	IBS	IBS enrich
m/z889.5521088	PI(16:0/22:2(13Z,16Z))	0.059427	1.29169	IBS	IBS enrich
m/z894.8374234		8.51e-05	0.775944	HC	HC enrich
m/z895.8381729		0.00025693	0.787601	HC	HC enrich
m/z90.97653038		4.2e-05	0.542386	HC	HC enrich
m/z906.2806624		0.0012115	1.4374	IBS	IBS enrich
m/z908.2960342		0.0031492	1.41689	IBS	IBS enrich
m/z910.2336354	(S)-Hydroxyoctanoyl-CoA	3.55e-06	4.33929	IBS	IBS enrich
m/z913.5794586		0.00019709	0.613817	HC	HC enrich
m/z914.5825698		0.00035163	0.629994	HC	HC enrich
m/z915.5955821		2.18e-05	0.413555	HC	HC enrich
m/z915.5957311		0.00021454	0.587633	HC	HC enrich
m/z916.5990847		2.3e-05	0.413424	HC	HC enrich
m/z916.5991308		0.00028227	0.59371	HC	HC enrich
m/z917.6022099		0.00022264	0.605175	HC	HC enrich
m/z918.6014083		0.0019992	0.690768	HC	HC enrich
m/z923.8142726	TG(22:0/15:0/20:4(5Z,8Z,11Z,14Z))	0.00082664	0.759969	HC	HC enrich
m/z928.8308575		0.00028895	0.811287	non	HC enrich
m/z929.8336629	TG(15:0/24:1(15Z)/18:0)	0.00035163	0.82447	non	HC enrich
m/z932.527115		0.091026	1.27339	IBS	IBS enrich
m/z937.5785348		3.33e-05	0.466533	HC	HC enrich
m/z937.5787589		0.00017909	0.608079	HC	HC enrich
m/z938.5751604		0.00017283	0.572361	HC	HC enrich
m/z938.5776391		4.38e-05	0.451224	HC	HC enrich
m/z940.7826413		0.010905	0.878536	non	HC enrich
m/z948.2519784	Lauroyl-CoA	0.00045417	1.45997	IBS	IBS enrich
m/z949.2556931		0.0015915	1.3162	IBS	IBS enrich
m/z951.5715262		3.68e-05	0.50518	HC	HC enrich
m/z952.5735577		5.22e-05	0.485875	HC	HC enrich
m/z957.5397261		0.23639	1.22073	IBS	IBS enrich
m/z958.5413958		0.11662	1.21935	IBS	IBS enrich
m/z961.5997723		0.00017707	0.597139	HC	HC enrich
m/z962.6016512		0.00021454	0.588266	HC	HC enrich
m/z962.824466		0.00014282	0.792914	HC	HC enrich
m/z963.8251327		0.00023929	0.792785	HC	HC enrich
m/z969.6057793		3.14e-05	0.424287	HC	HC enrich
m/z974.267746	Myristoleoyl-CoA	0.00060725	1.45532	IBS	IBS enrich
m/z976.2830776	Tetradecanoyl-CoA	0.012408	1.31376	IBS	IBS enrich
m/z983.5816551		0.00018834	0.543613	HC	HC enrich
m/z991.8016358		0.00080491	0.794737	HC	HC enrich
m/z996.8179391		0.00019709	0.809029	non	HC enrich
m/z997.8206451		0.00017707	0.808466	non	HC enrich
