# Supplementary material for: Altered metabolome and microbiome features provide clues in understanding irritable bowel syndrome and depression comorbidity
Source: ISME J. 2021 Nov 8;16(4):983–96. doi: 10.1038/s41396-021-01123-5 (PMC8940891; doi:10.1038/s41396-021-01123-5)
Supplement: Supplementary file 20 — Supplementary Tables 4 [file 41396_2021_1123_MOESM20_ESM.xlsx]

## Sheet: Table S4
Supplementary Table 4: Differentially abundant species between IBS patients and healthy controls.
Here the differentially abundant species analysis was performed based on the metagenomic profiles of 330 fecal samples that collected from the discovery cohort, among which 264 fecal samples were from IBS patients (including 24 IBS-C, 214 IBS-D, 19 IBS-M and 7 IBS-U) and 66 fecal samples were from healthy controls. We identified 33 differentially abundant gut microbiota species between IBS and HC…
(a) Differentially abundant species identified between 264 IBS and 66 HC.
Gut metagenomic species	mean relative abundance in HC(%)	mean relative abundance in IBS(%)	Enriched Group	LDA	p value
Bacteroides uniformis	7.83711	5.24227	HC	4.18088	0.00920424
Prevotella stercorea	0.633044	0.597162	HC	3.49515	0.00334046
Acidaminococcus unclassified	1.07362	0.446372	HC	3.48089	0.0398362
Bacteroides coprocola	1.39701	1.25368	HC	3.35834	0.00020608
Akkermansia muciniphila	0.854688	0.57088	HC	3.28399	0.010456
Parabacteroides goldsteinii	0.437379	0.143615	HC	3.16268	0.0307414
Odoribacter splanchnicus	0.731589	0.585594	HC	2.88586	0.00174223
Dialister succinatiphilus	0.136976	0.0142737	HC	2.66039	0.0324658
Roseburia unclassified	0.0861636	0.0295071	HC	2.36509	0.0129631
Ruminococcus callidus	0.0816703	0.0522744	HC	2.31334	0.0453035
Escherichia coli	1.23461	2.16766	IBS	3.68914	0.0252617
Bacteroides plebeius	1.72821	2.24708	IBS	3.58927	0.0424792
Parabacteroides unclassified	0.326939	0.947476	IBS	3.5101	0.000783598
Ruminococcus gnavus	1.2222	1.28041	IBS	3.37683	0.00282511
Roseburia inulinivorans	0.4083	0.853322	IBS	3.37399	0.0147249
Klebsiella pneumoniae	0.488024	0.737646	IBS	3.25231	0.00173256
Bacteroides clarus	0.292668	0.471091	IBS	3.20435	0.00021012
Ruminococcus sp 5_1_39BFAA	0.131204	0.458426	IBS	3.19687	0.00101531
Ruminococcus torques	0.717037	1.05662	IBS	3.1829	0.00415066
Barnesiella intestinihominis	0.467999	0.600281	IBS	3.06363	0.0353327
Lachnospiraceae bacterium 1_1_57FAA	0.0904606	0.319548	IBS	3.04085	0.0476968
Megamonas rupellensis	0.0793918	0.227417	IBS	2.96655	0.0209946
Bacteroides salyersiae	0.194673	0.380072	IBS	2.96392	0.0205276
Clostridium nexile	0.226827	0.331344	IBS	2.94429	0.00350946
Collinsella aerofaciens	0.473467	0.524403	IBS	2.90434	0.0161004
Fusobacterium varium	0.0571452	0.176916	IBS	2.84099	0.00547474
Paraprevotella unclassified	0.308673	0.344571	IBS	2.80961	0.0352695
Dorea formicigenerans	0.107349	0.236698	IBS	2.80046	0.0252225
Subdoligranulum sp 4_3_54A2FAA	0.0826871	0.195854	IBS	2.74955	0.0471954
Lachnospiraceae bacterium 2_1_58FAA	0.0301398	0.127952	IBS	2.72083	4.41579e-05
Dialister invisus	0.0734644	0.145297	IBS	2.70266	0.00262444
Bacteroides faecis	0.053798	0.0644195	IBS	2.21287	0.00190994
Anaerostipes hadrus	0.0252844	0.0483822	IBS	2.05436	0.00185818
(b) Differentially abundant species identified between 24 IBS-C and 66 HC.
Gut metagenomic species	mean relative abundance in HC(%)	mean relative abundance in IBS-C (%)	Enriched Group	LDA	p value
Acidaminococcus unclassified	1.07362	0.679159	HC	3.4767	0.0215868
Akkermansia muciniphila	0.854688	0.742077	HC	3.34563	0.00230454
Bacteroides clarus	0.292668	0.162078	HC	3.04796	0.00536357
Escherichia coli	1.23461	2.10257	IBS-C	3.71608	0.0167702
Bacteroides coprocola	1.39701	1.51001	IBS-C	3.66516	0.000798336
Subdoligranulum sp 4_3_54A2FAA	0.0826871	0.902167	IBS-C	3.61963	0.000457028
Barnesiella intestinihominis	0.467999	0.820934	IBS-C	3.38549	0.0386094
Clostridium nexile	0.226827	0.500906	IBS-C	3.26531	0.00174977
Lachnospiraceae bacterium 1_1_57FAA	0.0301398	0.0585113	IBS-C	3.22348	0.0100873
Lachnospiraceae bacterium 3_1_57FAA_CT1	0.0332517	0.281252	IBS-C	3.12202	0.00239341
Ruminococcus sp 5_1_39BFAA	0.131204	0.379925	IBS-C	3.12163	0.0105324
Klebsiella pneumoniae	0.488024	0.570299	IBS-C	3.09217	0.048783
Bacteroides faecis	0.053798	0.116484	IBS-C	2.63163	0.0145496
Clostridium symbiosum	0.029595	0.0847054	IBS-C	2.46206	0.011704
Lachnospiraceae bacterium 2_1_58FAA	0.0301398	0.0585113	IBS-C	2.29544	0.00207957
Clostridium bartlettii	0.0375176	0.061945	IBS-C	2.23079	0.000477204
(c) Differentially abundant species identified between 214 IBS-D and 66 HC.
Gut metagenomic species	mean relative abundance in HC (%)	mean relative abundance in IBS-D (%)	Enriched Group	LDA	p value
Bacteroides uniformis	7.83711	4.87472	HC	4.16452	0.00387418
Bacteroides coprocola	1.39701	1.33196	HC	3.46349	0.000216097
Prevotella stercorea	0.633044	0.541483	HC	3.38632	0.00239872
Akkermansia muciniphila	0.854688	0.58753	HC	3.35222	0.0159106
Parabacteroides goldsteinii	0.437379	0.108337	HC	3.18571	0.0175059
Odoribacter splanchnicus	0.731589	0.608358	HC	2.80193	0.00295826
Roseburia unclassified	0.0861636	0.0273109	HC	2.59063	0.00744939
Anaerotruncus colihominis	0.0743276	0.0581246	HC	2.09361	0.0255325
Escherichia coli	1.23461	2.23197	IBS-D	3.63159	0.0330135
Parabacteroides unclassified	0.326939	0.929226	IBS-D	3.4441	0.00113031
Ruminococcus gnavus	1.2222	1.33869	IBS-D	3.39715	0.00207871
Roseburia inulinivorans	0.4083	0.855696	IBS-D	3.3468	0.0131754
Ruminococcus sp 5_1_39BFAA	0.131204	0.479176	IBS-D	3.24312	0.00127578
Ruminococcus torques	0.717037	1.04507	IBS-D	3.23543	0.00600104
Klebsiella pneumoniae	0.488024	0.724453	IBS-D	3.21235	0.00128532
Bacteroides clarus	0.292668	0.53131	IBS-D	3.07043	0.000176535
Barnesiella intestinihominis	0.467999	0.573699	IBS-D	3.00753	0.0377068
Bacteroides salyersiae	0.194673	0.412313	IBS-D	2.99964	0.0184587
Collinsella aerofaciens	0.473467	0.528954	IBS-D	2.96729	0.0212229
Paraprevotella unclassified	0.308673	0.37976	IBS-D	2.91273	0.0331545
Megamonas rupellensis	0.0793918	0.242733	IBS-D	2.89474	0.0203561
Fusobacterium varium	0.0571452	0.205736	IBS-D	2.82595	0.00110389
Clostridium nexile	0.226827	0.316168	IBS-D	2.78889	0.00421822
Dorea formicigenerans	0.107349	0.231956	IBS-D	2.77885	0.0110623
Lachnospiraceae bacterium 2_1_58FAA	0.0301398	0.13895	IBS-D	2.77162	5.35465e-05
Dialister invisus	0.0734644	0.161367	IBS-D	2.7055	0.00266859
Bacteroides faecis	0.053798	0.0649877	IBS-D	2.18721	0.00118741
Anaerostipes hadrus	0.0252844	0.0509423	IBS-D	2.1063	0.00212269
Lachnospiraceae bacterium 3_1_46FAA	0.0624797	0.0680091	IBS-D	2.04994	0.0480275
(d) Differentially abundant species identified between 19 IBS-M and 66 HC.
Gut metagenomic species	mean relative abundance in HC (%)	mean relative abundance in IBS-M (%)	Enriched Group	LDA	p value
Alistipes shahii	1.07185	0.350945	HC	3.57392	0.0258675
Odoribacter splanchnicus	0.731589	0.334195	HC	3.3103	0.00283928
Ruminococcus callidus	0.0816703	0.0269795	HC	2.41919	0.039378
Parabacteroides unclassified	0.326939	1.2698	IBS-M	3.73575	0.00367873
Roseburia inulinivorans	0.4083	1.02985	IBS-M	3.50641	0.0128157
Lachnospiraceae bacterium 2_1_58FAA	0.0301398	0.138163	IBS-M	2.63954	0.0124603
Coprobacillus unclassified	0.131007	0.142076	IBS-M	2.51708	0.0105133
Flavonifractor plautii	0.0644279	0.119557	IBS-M	2.35905	0.014116
Clostridium ramosum	0.0330465	0.0387716	IBS-M	2.15463	0.0152536
(e) Differentially abundant species identified between 7 IBS-U and 66 HC.
Gut metagenomic species	mean relative abundance in HC (%)	mean relative abundance in IBS (%)	Enriched Groups	LDA	p value
Eubacterium eligens	0.700328	0.0188586	HC	3.52467	0.0275546
Bacteroides plebeius	1.72821	5.05352	IBS-U	4.23228	0.00457679
Bacteroides coprophilus	0.876637	1.17496	IBS-U	3.6301	0.0164188
Bacteroides sp 2_1_22	0.0406685	0.401564	IBS-U	3.32458	0.0305216
Collinsella aerofaciens	0.473467	0.67167	IBS-U	3.11899	0.0196516
Subdoligranulum sp 4_3_54A2FAA	0.0826871	0.196937	IBS-U	2.87537	0.016634
