# Supplementary material for: Altered metabolome and microbiome features provide clues in understanding irritable bowel syndrome and depression comorbidity
Source: ISME J. 2021 Nov 8;16(4):983–96. doi: 10.1038/s41396-021-01123-5 (PMC8940891; doi:10.1038/s41396-021-01123-5)
Supplement: Supplementary file 21 — Supplementary Tables 5 [file 41396_2021_1123_MOESM21_ESM.xlsx]

## Sheet: Table S5
Supplementary Table 5: Differentially abundant species between IBS patients and healthy controls in validation cohort.
Here the differentially abundant species analysis was performed based on the metagenomic profiles of 101 fecal samples that collected from the validation cohort, among which 86 fecal samples were from IBS patients (including 7 IBS-C, 57 IBS-D, 13 IBS-M and 9 IBS-U) and 15 fecal samples were from healthy controls.
Gut metagenomic species	mean relative abundance in HC(%)	mean relative abundance in IBS(%)	Enriched Group in validation cohort	LDA	p value	Enriched group in discovery cohort
Bacteroides vulgatus	10.1801	3.18852	HC	4.63936	0.0164396	non
Bifidobacterium adolescentis	3.52414	1.01427	HC	4.13515	0.026142	non
Eubacterium eligens	1.33738	0.204733	HC	3.69973	0.00965009	non
Roseburia intestinalis	0.361285	0.277688	HC	2.82591	0.0214195	non
Holdemania filiformis	0.0614267	0.0280108	HC	2.20349	0.00157827	non
Bacteroides plebeius	0.204771	2.60059	IBS	4.10119	0.00755619	IBS
Alistipes finegoldii	0.005202	0.197564	IBS	3.20889	0.0155437	non
Lachnospiraceae bacterium 2_1_58FAA	0.086802	0.127433	IBS	2.59923	0.0180225	IBS
