# Supplementary material for: Altered metabolome and microbiome features provide clues in understanding irritable bowel syndrome and depression comorbidity
Source: ISME J. 2021 Nov 8;16(4):983–96. doi: 10.1038/s41396-021-01123-5 (PMC8940891; doi:10.1038/s41396-021-01123-5)
Supplement: Supplementary file 22 — Supplementary Tables 6 [file 41396_2021_1123_MOESM22_ESM.xlsx]

## Sheet: Table S6
Supplementary Table 6: Common differentially abundant species associated with both IBS-C and IBS-D.
As mentioned, we identified 16 differentially abundant species between 24 IBS-C and 66 HC from the discovery cohort (Supplementary Table 4b), and 29 differentially abundant species between 214 IBS-C and 66 HC from the discovery cohort (Supplementary Table 4c). Shown are the 10 common differentially abundant species in both IBS-C versus HC and IBS-D versus HC.
Species	mean relative abundance in HC (%)	mean relative abundance in IBS-C (%)	mean relative abundance in IBS-D (%)	Enriched Groups in IBS-C	LDA in IBS-C	Enriched Groups in IBS-D	LDA in IBS-D
Akkermansia muciniphila	0.854688	0.742077	0.58753	HC	3.34563	HC	3.35222
Bacteroides clarus	0.292668	0.162078	0.53131	HC	3.04796	IBS-D	3.07043
Bacteroides coprocola	1.39701	1.51001	1.33196	IBS-C	3.66516	HC	3.46349
Bacteroides faecis	0.053798	0.116484	0.0649877	IBS-C	2.63163	IBS-D	2.18721
Barnesiella intestinihominis	0.467999	0.820934	0.573699	IBS-C	3.38549	IBS-D	3.00753
Clostridium nexile	0.226827	0.500906	0.316168	IBS-C	3.26531	IBS-D	2.78889
Escherichia coli	1.23461	2.10257	2.23197	IBS-C	3.71608	IBS-D	3.63159
Klebsiella pneumoniae	0.488024	0.570299	0.724453	IBS-C	3.09217	IBS-D	3.21235
Lachnospiraceae bacterium 2_1_58FAA	0.0301398	0.0585113	0.13895	IBS-C	2.29544	IBS-D	2.77162
Ruminococcus sp 5_1_39BFAA	0.131204	0.379925	0.479176	IBS-C	3.12163	IBS-D	3.24312
