# Supplementary material for: Altered metabolome and microbiome features provide clues in understanding irritable bowel syndrome and depression comorbidity
Source: ISME J. 2021 Nov 8;16(4):983–96. doi: 10.1038/s41396-021-01123-5 (PMC8940891; doi:10.1038/s41396-021-01123-5)
Supplement: Supplementary file 23 — Supplementary Tables 7 [file 41396_2021_1123_MOESM23_ESM.xlsx]

## Sheet: Table S7
Supplementary Table 7: Differentially abundant pathways between IBS patients and healthy controls.
Here the differentially abundant pathway analysis was performed based on the metagenomic profiles of 330 fecal samples that collected from the discovery cohort, among which 264 fecal samples were from IBS patients (including 24 IBS-C, 214 IBS-D, 19 IBS-M and 7 IBS-U) and 66 fecal samples were from healthy controls. In total we identified 18 differentially abundant pathways between IBS and HC, wit…
PathwayID	PathwayName	mean relative abundance in HC (%)	mean relative abundance in IBS (%)	Enriched Group	LDA	p value
PWY_7187	pyrimidine deoxyribonucleotides de novo biosynthesis II	0.000169482	0.000152015	HC	2.28268	0.0124778
PWY_5097	L-lysine biosynthesis VI	0.000608903	0.000564477	HC	2.77971	0.0413869
PWY_5101	L-isoleucine biosynthesis II	0.000115668	9.652e-05	HC	2.37153	0.0440443
NONMEVIPP_PWY	methylerythritol phosphate pathway I	0.000593404	0.000544659	HC	2.79067	0.0187128
PWY_3001	superpathway of L-isoleucine biosynthesis I	0.000248665	0.000227598	HC	2.35412	0.03819
THRESYN_PWY	superpathway of L-threonine biosynthesis	0.000248024	0.000228468	HC	2.31415	0.0484636
PWY_6151	S-adenosyl-L-methionine cycle I	0.000555637	0.000496161	HC	2.94467	0.0314997
PWY_2941	L-lysine biosynthesis II	7.63012e-05	6.02809e-05	HC	2.22835	0.0084404
PWY_2942	L-lysine biosynthesis III	0.00059118	0.00054801	HC	2.77504	0.0387304
PWY_724	superpathway of L-lysine, L-threonine and L-methionine biosynthesis II	0.000380407	0.000343192	HC	2.63931	0.00869476
FOLSYN_PWY	superpathway of tetrahydrofolate biosynthesis and salvage	2.18439e-05	2.9351e-05	IBS	2.03437	0.0172422
PWY_6285	superpathway of fatty acids biosynthesis (E. coli)	1.39759e-05	2.1159e-05	IBS	2.06628	0.016705
GLUCOSE1PMETAB_PWY	glucose_and_glucose_1_phosphate_degradation	1.48055e-05	2.23498e-05	IBS	2.03954	0.0224045
PWY_6630	superpathway of L-tyrosine biosynthesis	2.92304e-05	3.82654e-05	IBS	2.12952	0.041209
PWY_7204	pyridoxal 5'-phosphate salvage II (plants)	2.24879e-05	3.08608e-05	IBS	2.07249	0.0343073
PWY_5989	stearate biosynthesis II (bacteria and plants)	3.69755e-05	4.89911e-05	IBS	2.26144	0.0215713
PWY66_409	superpathway of purine nucleotide salvage	6.87123e-05	8.40341e-05	IBS	2.34739	0.0261303
PWY66_400	glycolysis VI (mammalian)	0.000129076	0.000151303	IBS	2.59104	0.0202138
