# Supplementary material for: Altered metabolome and microbiome features provide clues in understanding irritable bowel syndrome and depression comorbidity
Source: ISME J. 2021 Nov 8;16(4):983–96. doi: 10.1038/s41396-021-01123-5 (PMC8940891; doi:10.1038/s41396-021-01123-5)
Supplement: Supplementary file 24 — Supplementary Tables 8 [file 41396_2021_1123_MOESM24_ESM.xlsx]

## Sheet: Table S8
Supplementary Table 8: Identification of associations between differentially abundant fecal metabolites and species.
As mentioned, by analyzing the fecal metabolomic and gut metabolomic profiles from the discovery cohort, we identified 113 differentially abundant fecal metabolites (including 21 metabolites that structurally identified) and 33 differentially abundant species (Supplementary table 4a). Here we firstly identified 522 associations (q < 0.05) between those 113 fecal metabolites and 33 species, subseq…
Known metabolites	Annotation	Species	Correlation	adjusted p value	pvalues in HC
m/z313.1093412	Dihydropteroic acid	Ruminococcus gnavus	-0.603884	4.84813e-24	5.01204e-07
m/z201.1137058	Sebacic acid	Ruminococcus gnavus	-0.594727	2.32003e-23	2.81428e-06
m/z115.0764292	2-methyl valeric acid	Ruminococcus gnavus	-0.511613	4.96809e-16	0.00028685
m/z359.1909257	Cortisone	Ruminococcus gnavus	-0.495136	6.28244e-15	1.73976e-06
m/z403.286495	7b-Hydroxy-3-oxo-5b-cholan-24-oate	Odoribacter splanchnicus	0.454376	4.09247e-12	0.000856663
m/z403.286495	7b-Hydroxy-3-oxo-5b-cholan-24-oate	Ruminococcus gnavus	-0.420739	2.64774e-10	0.0194173
m/z313.1093412	Dihydropteroic acid	Odoribacter splanchnicus	0.41152	7.84419e-10	6.80085e-05
m/z359.1909257	Cortisone	Odoribacter splanchnicus	0.401541	2.41623e-09	0.00164929
m/z452.2749133	Glycerophospho-N-Palmitoyl Ethanolamine	Ruminococcus gnavus	0.399887	2.83424e-09	0.00172083
m/z201.1137058	Sebacic acid	Odoribacter splanchnicus	0.382266	1.8474e-08	0.000179341
m/z359.1909257	Cortisone	Parabacteroides goldsteinii	0.381156	1.99294e-08	0.0399602
m/z115.0764292	2-methyl valeric acid	Escherichia coli	-0.381034	1.99294e-08	0.000654903
m/z359.1909257	Cortisone	Fusobacterium varium	-0.36141	1.63586e-07	0.0272833
m/z313.1093412	Dihydropteroic acid	Escherichia coli	-0.349157	5.57883e-07	0.000322464
m/z201.1137058	Sebacic acid	Escherichia coli	-0.343612	9.53248e-07	0.000188706
m/z313.1093412	Dihydropteroic acid	Fusobacterium varium	-0.341217	1.19412e-06	0.0221577
m/z115.0764292	2-methyl valeric acid	Odoribacter splanchnicus	0.332493	2.65705e-06	0.0011744
m/z201.1137058	Sebacic acid	Parabacteroides goldsteinii	0.322609	6.76863e-06	0.0270769
m/z452.2749133	Glycerophospho-N-Palmitoyl Ethanolamine	Odoribacter splanchnicus	-0.318117	9.43485e-06	0.00329944
m/z201.1137058	Sebacic acid	Ruminococcus callidus	0.301773	3.65962e-05	0.0173569
m/z201.1137058	Sebacic acid	Clostridium nexile	-0.297617	4.99138e-05	0.0494342
m/z115.0764292	2-methyl valeric acid	Ruminococcus callidus	0.292008	7.47488e-05	0.000296399
m/z359.1909257	Cortisone	Escherichia coli	-0.285331	0.000113321	0.00525358
m/z313.1093412	Dihydropteroic acid	Ruminococcus callidus	0.277097	0.000200768	0.0118975
m/z471.2445402	Chenodeoxycholic acid 3-sulfate	Odoribacter splanchnicus	-0.257336	0.00069798	0.0121375
m/z313.1093412	Dihydropteroic acid	Barnesiella intestinihominis	0.251758	0.000954566	0.0220088
m/z471.2445402	Chenodeoxycholic acid 3-sulfate	Ruminococcus gnavus	0.2506	0.00103074	0.00274281
m/z115.0764292	2-methyl valeric acid	Akkermansia muciniphila	0.249918	0.00106307	0.0142237
m/z321.2576797	3beta-Fluoro-5beta-pregnan-20-one	Ruminococcus torques	0.242709	0.00161314	0.0389864
m/z359.1909257	Cortisone	Clostridium nexile	-0.235874	0.00229852	0.0438999
m/z359.1909257	Cortisone	Ruminococcus callidus	0.234485	0.00248393	0.0117171
m/z403.286495	7b-Hydroxy-3-oxo-5b-cholan-24-oate	Escherichia coli	-0.219826	0.0053907	0.0268634
m/z452.2749133	Glycerophospho-N-Palmitoyl Ethanolamine	Escherichia coli	0.217789	0.00587006	0.0057153
m/z452.2749133	Glycerophospho-N-Palmitoyl Ethanolamine	Bacteroides salyersiae	-0.215922	0.0064586	0.00931575
m/z452.2749133	Glycerophospho-N-Palmitoyl Ethanolamine	Parabacteroides goldsteinii	-0.214139	0.00702679	0.0140346
m/z201.1137058	Sebacic acid	Barnesiella intestinihominis	0.201091	0.0121484	0.0232372
m/z115.0764292	2-methyl valeric acid	Bacteroides salyersiae	0.200954	0.0122089	0.0251802
m/z471.2445402	Chenodeoxycholic acid 3-sulfate	Escherichia coli	0.188791	0.021011	0.0383648
m/z201.1137058	Sebacic acid	Dorea formicigenerans	0.180144	0.0296889	0.00873306
m/z115.0764292	2-methyl valeric acid	Bacteroides plebeius	0.17772	0.0323086	0.0489717
m/z115.0764292	2-methyl valeric acid	Barnesiella intestinihominis	0.173351	0.0382316	0.00731585
m/z359.1909257	Cortisone	Bacteroides salyersiae	0.168815	0.0454771	0.021027
m/z311.169785	2-Hydroxyethinylestradiol	Ruminococcus gnavus	-0.166335	0.0492442	0.0312041
