# Supplementary material for: Altered metabolome and microbiome features provide clues in understanding irritable bowel syndrome and depression comorbidity
Source: ISME J. 2021 Nov 8;16(4):983–96. doi: 10.1038/s41396-021-01123-5 (PMC8940891; doi:10.1038/s41396-021-01123-5)
Supplement: Supplementary file 25 — Supplementary Tables 9 [file 41396_2021_1123_MOESM25_ESM.xlsx]

## Sheet: Table S9
Supplementary Table 9: Differentially abundant serum metabolites between IBS patients with depression and healthy controls.
Here the differentially abundant metabolites analysis was performed based on the metabolomic profiles of 325 serum samples that collected from the discovery cohort, including 181 IBS patients without depression (rIBS), 62 IBS patients with mild depression (mIBS), 16 IBS patients with moderate or severe depression (sIBS) and 66 healthy controls (HC).
(a) Differentially abundant serum metabolites between mIBS and HC.
Mode	M/Z	Annotation	Mean_HC	Mean_mIBS	p value	VIP
NEG	102.948		11267.2	8755.93	9.07281e-12	1.12208
NEG	104.954		321.423	193.38	2.72687e-15	1.30767
NEG	122.893		2038.96	1451.28	2.48757e-09	1.06762
NEG	125.872		7002.09	5146.69	1.86202e-10	1.07222
NEG	127.869		4481.59	3292.13	1.54446e-10	1.05529
NEG	134.886		12777	4790.85	1.70394e-18	1.45738
NEG	136.882		4557.37	1771.17	4.15821e-19	1.48188
NEG	143.029		290.923	211.093	6.38568e-11	1.03261
NEG	146.938		18041	14253.1	6.74356e-14	1.20503
NEG	146.981		1450.43	551.589	4.17987e-13	1.27017
NEG	155.873		1845.49	1095.86	1.16838e-17	1.40759
NEG	159.859		6718.19	4787.09	7.79724e-14	1.02856
NEG	173.978		1542.22	1024.56	1.33968e-13	1.17267
NEG	178.878		1018.15	419.224	3.26102e-17	1.34213
NEG	183.933		1625.35	1297.2	8.83515e-10	1.02746
NEG	190.927		15534.6	11784.7	1.24677e-13	1.22383
NEG	207.836		3243.1	2570.24	5.44397e-11	1.00603
NEG	208.844		656.048	521.317	8.77652e-12	1.08578
NEG	210.841		812.465	664.32	2.53838e-10	1.03347
NEG	210.945		2565	1555.3	1.11916e-13	1.22211
NEG	212.839		395.773	313.2	3.82492e-11	1.08085
NEG	228.899		249.699	127.434	1.70306e-16	1.37776
NEG	229.902		735.192	231.256	3.36721e-14	1.30976
NEG	230.917		276.422	129.929	1.16265e-18	1.49059
NEG	238.93		849.021	476.38	4.16324e-17	1.39838
NEG	240.928		263.433	153.925	1.55961e-17	1.39622
NEG	247.808		920.07	350.847	4.88015e-18	1.4235
NEG	248.959		8593.84	6576.5	2.00808e-14	1.22805
NEG	249.821		459.62	177.661	5.08845e-18	1.41179
NEG	258.915		509.539	391.4	8.23326e-11	1.04532
NEG	260.915		483.239	397.936	1.3208e-10	1.04301
NEG	266.803		2806.92	2035.26	2.7431e-16	1.3643
NEG	268.8		4371.12	3242.79	9.34311e-17	1.38155
NEG	270.797		2913.12	2115.34	1.45182e-16	1.37227
NEG	272.794		936.026	676.677	4.95491e-16	1.3465
NEG	278.829		1035.78	812.19	1.99944e-11	1.1117
NEG	280.826		503.249	393.103	8.48971e-12	1.13098
NEG	283.263	Stearic acid	1867.24	1189.53	6.77793e-16	1.29375
NEG	284.267		371.846	247.567	3.12836e-14	1.19289
NEG	295.188		96.9882	149.526	1.6678e-14	1.2629
NEG	296.89		397.363	188.021	3.20902e-18	1.44791
NEG	298.887		256.014	123.85	9.72618e-17	1.38601
NEG	303.232	Arachidonic Acid (peroxide free)	128.721	237.329	8.12586e-13	1.00459
NEG	306.917		925.094	506.809	8.74338e-18	1.42156
NEG	308.915		297.682	175.556	4.88015e-18	1.39324
NEG	311.168	2-Hydroxyethinylestradiol	4164.05	1805.8	1.6365e-16	1.34742
NEG	316.737		509.069	206.942	3.83806e-17	1.3882
NEG	316.947		8064.02	5907.77	2.43089e-15	1.29055
NEG	317.95		478.751	364.971	4.68359e-14	1.23481
NEG	318.735		225.881	90.7806	9.11371e-18	1.41336
NEG	324.766		424.037	316.35	1.53212e-15	1.30206
NEG	325.183		4310.84	1923.37	1.09707e-16	1.34464
NEG	327.146		584.912	974.313	4.70261e-17	1.37845
NEG	328.147		149.342	264.123	1.32251e-17	1.41818
NEG	328.755		656.562	481.52	2.25139e-15	1.29035
NEG	328.902		1283.84	1024.5	1.59344e-10	1.06269
NEG	330.752		282.516	217.437	5.83562e-15	1.26494
NEG	330.898		503.53	408.027	1.39417e-11	1.08974
NEG	334.086		75.0267	137.363	4.82888e-15	1.27534
NEG	336.787		234.383	172.789	3.75948e-14	1.23259
NEG	336.857		7619.17	5614.9	1.31268e-15	1.27919
NEG	338.784		158.575	115.075	4.35312e-14	1.24964
NEG	338.858		430.078	345.537	6.5923e-11	1.06831
NEG	339.199		2026.22	836.934	5.9964e-17	1.25146
NEG	341.141		300.049	452.829	6.50294e-12	1.06336
NEG	345.167		390.589	309.075	6.59291e-13	1.17022
NEG	346.176		5.95721	126.305	1.47153e-20	1.49629
NEG	353.162		282.473	474.084	4.06441e-12	1.00889
NEG	356.159		1508.85	2659.24	3.92957e-12	1.00572
NEG	360.192		116.114	738.532	4.98653e-21	1.44304
NEG	364.877		280.652	98.2795	2.43568e-16	1.32789
NEG	365.245		496.352	255.685	7.51956e-14	1.18875
NEG	369.172		3572.46	5182.49	3.12836e-14	1.25068
NEG	370.175		1075.12	1538.79	1.38865e-13	1.23206
NEG	371.175		243.948	390.605	8.83407e-15	1.24866
NEG	374.905		576.032	324.702	2.55226e-17	1.38633
NEG	375.274		1431.15	835.582	8.48971e-12	1.08072
NEG	376.277		340.188	203.912	2.59453e-11	1.05488
NEG	383.188		7542.28	16215.2	1.99705e-16	1.26468
NEG	384.19		2308.61	5068.44	1.91917e-16	1.28295
NEG	384.716		338.183	255.244	4.03525e-13	1.14435
NEG	384.934		6054.06	4437.14	2.00635e-15	1.30056
NEG	385.191		573.065	1225.32	2.43568e-16	1.27365
NEG	385.937		432.386	314.297	1.6365e-16	1.32259
NEG	386.193		64.4506	190.81	2.44992e-17	1.33752
NEG	386.713		332.427	241.059	5.16074e-13	1.17119
NEG	388.712		170.205	131.182	9.34376e-11	1.03663
NEG	393.276		8895.49	3886.59	2.19626e-18	1.50273
NEG	394.28		2056.5	891.794	3.79589e-18	1.49335
NEG	394.746		175.895	127.134	1.41823e-15	1.31787
NEG	394.889		1737.97	1302.29	4.68359e-14	1.23264
NEG	395.274		3018.04	1302.43	3.95844e-18	1.49271
NEG	396.276	PGF2α Ethanolamide	705.619	330.184	7.10319e-18	1.47097
NEG	396.743		142.36	104.149	7.0483e-15	1.27355
NEG	396.889		2194.31	1754.04	2.13429e-11	1.11124
NEG	397.891		222.766	179.7	1.02715e-10	1.08
NEG	398.232		360.561	279.215	1.54638e-13	1.2197
NEG	398.885		857.916	682.598	1.02715e-10	1.06666
NEG	403.157		78.3878	196.396	2.65881e-17	1.17821
NEG	403.305		33283.6	18297.4	3.05827e-15	1.27169
NEG	404.308		8006.1	4385.96	8.90512e-16	1.29486
NEG	405.311		1338.24	746.156	7.04792e-16	1.2993
NEG	406.314		178.776	99.0479	1.49157e-14	1.23624
NEG	408.845		155.316	127.353	8.32085e-10	1.0119
NEG	412.307		0.323839	2395.67	1.85454e-18	1.18619
NEG	413.31		0.324954	439.821	1.03201e-17	1.19028
NEG	427.198		170.907	108.202	8.41332e-13	1.16459
NEG	429.193		3157.13	1973.11	8.48971e-12	1.11558
NEG	430.195		1025.61	639.984	3.67292e-12	1.13002
NEG	431.138		1648.67	4686.5	1.9347e-18	1.27948
NEG	432.141		353.32	972.004	4.48847e-18	1.28009
NEG	432.864		253.092	121.848	2.95014e-18	1.4633
NEG	434.861		173.271	77.8445	2.55226e-17	1.40464
NEG	436.282		57.1642	195.443	9.25839e-16	1.28531
NEG	440.68		288.937	203.663	3.34259e-16	1.34471
NEG	442.675		716.589	520.244	1.16838e-17	1.39977
NEG	442.892		724.12	420.524	3.3967e-17	1.40987
NEG	444.672		815.405	584.413	1.62515e-17	1.38966
NEG	446.669		525.01	367.993	1.21768e-17	1.40388
NEG	448.668		215.153	151.443	5.57355e-16	1.34094
NEG	449.172		1134.51	2059.76	7.97646e-11	1.01494
NEG	450.705		180.442	122.548	5.57355e-16	1.33441
NEG	452.276		206.378	392.909	4.35011e-11	1.03674
NEG	452.707		381.217	267.672	3.83806e-17	1.3958
NEG	452.921		7957.08	5752.98	2.53418e-16	1.33613
NEG	453.924		662.467	471.295	4.82888e-15	1.27504
NEG	454.702		376.312	256.098	2.76975e-17	1.41659
NEG	454.925		251.137	176.188	1.07954e-13	1.24061
NEG	455.23		3281.16	1850.83	2.33945e-15	1.36003
NEG	456.233		789.729	439.506	6.06046e-15	1.33658
NEG	456.704		206.405	143.274	1.93066e-15	1.32936
NEG	457.225		67150.7	38083	1.28482e-14	1.32202
NEG	457.309		0.336659	5049.25	1.5004e-18	1.18338
NEG	458.227		22391.2	12699	8.83407e-15	1.33432
NEG	458.312		0.30957	1350.08	1.63323e-18	1.18602
NEG	459.201		7969.68	15380.3	5.68834e-12	1.08912
NEG	459.228		5793.63	3262.25	8.19422e-15	1.32868
NEG	460.204		2235.2	4165.41	1.14395e-11	1.08228
NEG	460.739		201.162	138.691	6.50282e-14	1.22575
NEG	461.207		451.734	843.918	1.03591e-11	1.08278
NEG	462.727		322.561	248.466	1.00072e-12	1.18033
NEG	462.955		2443.21	1210.39	2.33945e-15	1.24964
NEG	463.164		1566.07	5558.37	3.68499e-17	1.18016
NEG	464.167		360.158	1232.86	4.33588e-17	1.18292
NEG	464.731		249.034	179.532	3.31848e-12	1.14438
NEG	464.876		851.755	665.035	1.14925e-12	1.17041
NEG	465.17		80.1552	257.214	9.72618e-17	1.19801
NEG	466.872		349.86	279.084	1.3656e-12	1.13521
NEG	467.114		121.896	350.741	3.79589e-18	1.28843
NEG	471.325		241.262	1896.99	1.48893e-11	1.15811
NEG	472.328		66.6539	550.095	3.58612e-11	1.15623
NEG	474.832		425.251	318.639	9.3789e-12	1.12158
NEG	477.342		764.094	360.087	8.28097e-17	1.39733
NEG	479.291		0.321699	1452.47	3.95844e-18	1.24116
NEG	490.186		383.896	651.586	3.01526e-14	1.28654
NEG	490.821		153.905	64.8874	2.82855e-18	1.44817
NEG	491.342		11.3524	217.33	1.66802e-21	1.47259
NEG	498.644		244.235	170.017	1.2132e-18	1.4217
NEG	500.276	Glycerophospho-N-Arachidonoyl Ethanolamine	227.273	411.063	3.89555e-13	1.1266
NEG	500.633		671.281	461.599	2.71191e-18	1.42663
NEG	500.85		344.236	165.072	2.76975e-17	1.42915
NEG	502.63		846.642	591.819	1.9347e-18	1.43918
NEG	502.848		240.981	112.526	2.55226e-17	1.40447
NEG	504.308		52.149	156.899	1.09707e-16	1.35162
NEG	504.627		632.996	439.153	1.91564e-17	1.41555
NEG	506.624		306.674	215.183	5.53027e-17	1.37663
NEG	508.28		73.8971	378.678	3.1424e-20	1.46919
NEG	510.664		320.289	212.215	5.9964e-17	1.39355
NEG	510.879		886.164	504.826	2.88525e-17	1.41098
NEG	512.661		355.774	245.032	3.83806e-17	1.40106
NEG	514.657		245.51	160	9.11371e-18	1.447
NEG	518.697		178.001	117.081	9.64351e-11	1.08458
NEG	520.674		314.605	240.86	3.30092e-15	1.29788
NEG	520.908		9054.45	6425.96	1.77229e-16	1.35047
NEG	521.911		835.781	598.562	1.04031e-15	1.3177
NEG	522.684		273.429	198.493	2.05815e-13	1.20907
NEG	522.912		333.584	237.386	3.42925e-15	1.28089
NEG	523.725		218.793	65.6264	1.79751e-12	1.07298
NEG	524.276		195.023	384.3	3.82492e-11	1.0391
NEG	524.334		132.34	309.079	3.05827e-15	1.24901
NEG	525.212		176.552	85.4302	4.82888e-15	1.35144
NEG	526.312		99.2551	206.65	1.1289e-10	1.05414
NEG	526.349		119.303	285.453	7.89163e-15	1.24379
NEG	530.3		362.024	625.626	6.95206e-12	1.11092
NEG	530.942		3104.28	1356.58	3.49327e-14	1.27098
NEG	531.062		164.552	570.297	5.41028e-15	1.28671
NEG	531.303		102.719	181.772	5.10659e-11	1.08801
NEG	532.065		44.6742	184.001	6.78742e-15	1.29367
NEG	532.298		128.283	228.979	1.86014e-12	1.15818
NEG	534.859		344.71	259.584	1.0044e-13	1.0942
NEG	535.018		99.3492	206.844	2.00635e-15	1.16178
NEG	536.878		207.069	148.807	5.01549e-15	1.28914
NEG	538.313		342.854	771.144	1.28482e-14	1.22323
NEG	540.329		13702.1	27569.9	3.75948e-14	1.22583
NEG	541.332		3841.53	7610.82	2.90619e-14	1.23852
NEG	542.335		806.949	1512.97	2.5074e-14	1.2354
NEG	542.819		407.67	311.426	2.05815e-13	1.19395
NEG	543.337		122.35	249.893	6.27054e-14	1.22763
NEG	544.818		641.517	521.407	1.53865e-11	1.1148
NEG	547.278		2.55507	520.9	7.04797e-17	1.26027
NEG	548.179		170.106	391.642	1.10677e-11	1.06182
NEG	551.1		1250.31	736.725	7.60373e-10	1.06113
NEG	552.102		543.829	320.12	2.56122e-09	1.0318
NEG	554.3		144.312	258.577	4.63855e-11	1.06022
NEG	556.226		0.559177	308.786	5.30552e-18	1.23169
NEG	556.61		200.615	138.922	4.16324e-17	1.39745
NEG	558.331		101.53	201.665	2.44454e-12	1.12552
NEG	558.591		585.988	413.489	1.55961e-17	1.40236
NEG	558.809		186.295	73.9224	3.4903e-18	1.44612
NEG	560.588		831.847	585.214	4.88015e-18	1.43387
NEG	560.806		173.05	74.1168	2.55226e-17	1.42986
NEG	562.585		705.625	491.395	7.71921e-18	1.41355
NEG	564.329		4980.96	10574.4	2.61676e-12	1.11049
NEG	564.342		2232.2	12637.8	1.22979e-20	1.50225
NEG	564.582		394.098	281.837	2.07954e-17	1.40059
NEG	565.332		1551.67	3192.91	3.10105e-12	1.10492
NEG	565.345		834.102	4663.33	9.38926e-21	1.51057
NEG	566.344		2446.09	5916.01	9.17219e-15	1.26316
NEG	566.349		171.181	959.221	1.77766e-18	1.43165
NEG	566.595		186.098	130.28	6.2438e-17	1.36826
NEG	567.348		776.733	1776.3	7.31905e-15	1.26328
NEG	568.36		3372.59	7192.75	4.68359e-14	1.2087
NEG	568.619		267.004	182.368	1.49667e-17	1.42177
NEG	568.837		392.918	184.134	7.04797e-17	1.40488
NEG	569.363		1035.77	2172.46	8.38317e-14	1.20399
NEG	570.366		215.133	459.56	5.42026e-14	1.21182
NEG	570.617		325.215	215.287	1.69342e-17	1.41802
NEG	570.835		273.372	124.594	1.5725e-16	1.38111
NEG	572.614		248.435	166.871	2.16659e-17	1.41139
NEG	576.582		232.553	172.085	2.60174e-14	1.25941
NEG	578.617		327.801	236.03	1.26285e-15	1.3294
NEG	578.866		935.943	556.036	1.26903e-17	1.41335
NEG	579.339		174.875	280.086	6.72383e-12	1.13016
NEG	580.337		48.598	321.1	1.28626e-20	1.47503
NEG	580.631		283.759	207.793	7.60004e-15	1.286
NEG	582.638		169.437	124.762	4.51539e-14	1.24082
NEG	583.254	Bilirubin	1183.67	383.81	1.78432e-13	1.11789
NEG	584.257		469.745	148.456	8.69216e-14	1.12689
NEG	585.326		700.985	352.086	6.78742e-15	1.17712
NEG	588.328		1060.19	2704.2	2.1666e-15	1.20915
NEG	588.895		9956.01	7130.89	1.84429e-16	1.3504
NEG	589.332		364.294	899.033	4.14838e-15	1.20918
NEG	589.898		1066.01	761.129	1.18864e-16	1.35838
NEG	590.344		249.854	737.506	9.17219e-15	1.22694
NEG	590.899		420.806	303.67	1.78761e-15	1.30093
NEG	591.347		78.3676	255.013	6.78742e-15	1.23264
NEG	593.111		80.031	186.29	3.5625e-15	1.26932
NEG	598.287		151.679	249.512	2.38627e-10	1.05759
NEG	600.85		780.433	588.55	1.20272e-13	1.225
NEG	602.846		327.746	247.847	1.11916e-13	1.23754
NEG	604.867		258.627	186.593	1.38865e-13	1.23142
NEG	605.236		756.589	251.943	2.16255e-14	1.14862
NEG	606.239		306.354	84.1769	5.42026e-14	1.15061
NEG	608.316		2451.23	4546.85	2.45902e-13	1.20324
NEG	609.319		748.538	1357.02	1.24677e-13	1.21905
NEG	610.322		165.52	310.773	9.68785e-14	1.22361
NEG	610.806		348.817	260.609	1.78761e-15	1.29874
NEG	612.259		388.452	819.842	3.21318e-16	1.36211
NEG	612.328		385.274	1225.85	4.98285e-13	1.07513
NEG	612.806		544.016	426.186	4.20378e-12	1.13373
NEG	613.261		149.163	330.555	1.84429e-16	1.36507
NEG	613.332		132.209	426.393	6.82706e-13	1.09214
NEG	613.538		296.135	163.809	1.16871e-15	1.31863
NEG	618.546		378.844	260.983	1.09707e-16	1.32865
NEG	620.544		366.797	252.927	3.26102e-17	1.35264
NEG	622.541		236.439	168.683	1.14195e-16	1.34582
NEG	622.762		146.214	113.522	1.23142e-12	1.14896
NEG	626.796		189.608	78.0021	4.16324e-17	1.40337
NEG	630.577		156.78	101.445	7.58704e-19	1.4586
NEG	632.316		914.903	1773.23	4.49672e-12	1.11144
NEG	633.319		298.552	572.44	1.18236e-11	1.09317
NEG	634.331		511.676	1135	3.24562e-14	1.24582
NEG	635.335		162.12	363.728	2.90619e-14	1.24942
NEG	636.347		867.155	1683.14	2.13282e-13	1.19222
NEG	636.609		151.623	98.9683	7.04792e-16	1.30371
NEG	636.824		374.566	170.12	2.88525e-17	1.41719
NEG	637.35		287.518	551.841	3.7606e-13	1.17873
NEG	638.274		73.6365	214.58	2.07954e-17	1.36081
NEG	638.822		254.151	111.859	7.63998e-17	1.39217
NEG	640.29		121.246	367.845	1.77766e-18	1.41689
NEG	646.635		120.983	92.1224	2.51159e-11	1.08957
NEG	646.853		822.923	481.512	1.21768e-17	1.42225
NEG	653.264		394.995	174.08	8.48971e-12	1.00644
NEG	656.316		190.871	485.053	2.62447e-15	1.24399
NEG	656.882		7336.54	5214.43	1.77229e-16	1.35379
NEG	657.319		76.5754	175.16	1.08149e-15	1.26882
NEG	657.885		857.688	614.445	4.40405e-16	1.34276
NEG	658.886		344.809	250.655	1.08149e-15	1.3196
NEG	668.838		693.937	509.429	2.60174e-14	1.24352
NEG	670.833		287.489	217.715	4.19659e-14	1.22777
NEG	672.855		216.913	159.547	1.10677e-11	1.13992
NEG	673.223		484.737	157.542	2.08496e-15	1.17803
NEG	676.303		1396.68	2399.04	2.93633e-13	1.20022
NEG	676.505		267.349	182.569	1.32251e-17	1.39309
NEG	677.306		432.668	744.819	3.26523e-13	1.19766
NEG	678.309		102.882	193.76	2.20687e-12	1.1741
NEG	678.502		285.789	195.465	3.0769e-18	1.37809
NEG	678.793		321.465	248.612	3.99358e-15	1.25777
NEG	680.246		146.07	290.443	2.85384e-16	1.36113
NEG	680.315		81.1744	220.4	1.14925e-12	1.08936
NEG	680.5		202.646	136.672	6.50125e-17	1.35309
NEG	680.793		466.117	378.859	6.72383e-12	1.14127
NEG	690.875		279.774	189.637	1.00069e-15	1.30317
NEG	692.748		250.743	203.678	1.80201e-09	1.02326
NEG	694.091		95.1022	142.861	1.16496e-10	1.0922
NEG	697.267		1553.37	632.587	2.8341e-13	1.08128
NEG	698.267		363.98	150.376	3.89996e-14	1.16099
NEG	700.303		477.02	926.242	4.20378e-12	1.10942
NEG	701.306		163.96	321.038	3.82492e-11	1.07706
NEG	702.319		291.071	632.398	4.0456e-14	1.23582
NEG	703.322		109.437	224.327	6.27054e-14	1.23379
NEG	704.334		520.29	995.773	4.03525e-13	1.17113
NEG	704.812		339.011	162.596	6.76917e-17	1.3953
NEG	705.338		177.868	344.683	3.15177e-13	1.17686
NEG	706.809		249.303	105.733	3.61703e-16	1.3577
NEG	708.258		395.993	168.72	2.45902e-13	1.09226
NEG	714.84		776.78	477.068	9.11371e-18	1.4288
NEG	715.608		218.449	106.132	1.74966e-10	1.03179
NEG	724.303		110.551	255.338	2.69956e-14	1.21465
NEG	724.869		6861.75	4741.38	3.3967e-17	1.38127
NEG	725.873		886.994	624.139	4.51558e-17	1.37434
NEG	726.873		340.098	244.509	9.72618e-17	1.34708
NEG	734.262		114.09	171.8	2.21307e-09	1.00699
NEG	734.374		112.456	340.745	9.17219e-15	1.22078
NEG	734.466		162.548	104.913	3.4903e-18	1.41628
NEG	736.461		192.419	130.336	6.81364e-18	1.41026
NEG	736.825		538.859	396.491	4.58061e-16	1.33799
NEG	738.459		156.577	101.621	6.77793e-16	1.31988
NEG	738.819		245.151	182.158	2.5074e-14	1.23183
NEG	741.21		292.657	80.8813	3.17731e-15	1.1948
NEG	744.29		918.845	1627.07	5.34485e-13	1.19442
NEG	744.42		230.91	1187.17	6.25421e-21	1.48676
NEG	745.294		307.864	521.253	4.17987e-13	1.19337
NEG	745.424		114.536	572.62	5.21786e-21	1.49247
NEG	746.428		43.3963	165.229	3.28515e-20	1.44426
NEG	746.779		267.206	191.257	1.1923e-14	1.26402
NEG	748.233		110.725	208.172	4.95491e-16	1.3409
NEG	748.78		372.892	283.44	1.0044e-13	1.20641
NEG	758.736		161.191	124.525	1.04131e-13	1.18722
NEG	758.863		911.585	608.75	3.20902e-18	1.42962
NEG	760.415		28.3682	146.002	4.48847e-18	1.36397
NEG	762.079		148.53	202.239	3.25504e-11	1.10307
NEG	762.734		190.875	151.425	4.49207e-11	1.07281
NEG	768.29		318.931	627.82	8.21209e-12	1.10653
NEG	769.294		113.907	231.323	1.20215e-10	1.04226
NEG	770.306		216.313	450.974	3.75948e-14	1.25432
NEG	771.309		85.8823	161.351	6.04642e-14	1.22184
NEG	772.322		401.539	696.736	1.67839e-12	1.14274
NEG	772.451		142.164	687.012	6.10445e-20	1.44704
NEG	772.799		290.398	136.511	2.07805e-16	1.38584
NEG	773.326		147.605	262.513	3.10105e-12	1.13468
NEG	773.455		73.3001	353.485	4.89511e-20	1.46477
NEG	774.796		198.483	91.2124	1.51098e-16	1.36221
NEG	782.827		657.198	407.153	1.55961e-17	1.40514
NEG	787.84		189.234	120.038	3.99739e-17	1.38425
NEG	792.291		82.9804	177.133	3.49327e-14	1.21678
NEG	792.422		365.805	247.113	1.37822e-17	1.39181
NEG	792.857		5795.33	4234.75	1.14195e-16	1.36149
NEG	793.86		837.424	603.352	1.16871e-15	1.30903
NEG	794.419		462.815	319.144	7.9187e-19	1.43139
NEG	794.86		300.423	218.331	1.26285e-15	1.31446
NEG	796.416		414.56	284.587	2.95014e-18	1.42092
NEG	798.414		270.305	180.195	1.56542e-18	1.45702
NEG	800.421		151.123	103.724	1.08149e-15	1.31408
NEG	804.445		166.474	110.701	2.60002e-18	1.44862
NEG	804.812		381.326	292.315	1.38865e-13	1.19726
NEG	806.434		162.981	104.424	6.6722e-19	1.4636
NEG	808.41		169.557	119.58	4.34134e-19	1.45511
NEG	810.409		200.722	138.521	2.55226e-17	1.38624
NEG	811.463		128.041	699.176	8.68068e-20	1.45144
NEG	812.278		693.544	1138.37	4.98285e-13	1.19021
NEG	812.469		99.5543	383.572	5.58884e-20	1.44087
NEG	813.281		235.734	397.097	5.53542e-13	1.18364
NEG	814.444		182.031	119.816	1.39496e-16	1.38197
NEG	816.221		90.4313	180.122	2.34096e-16	1.37024
NEG	816.767		281.74	210.01	4.98285e-13	1.19502
NEG	818.485		18.9819	150.999	1.63323e-18	1.43074
NEG	826.85		1191.85	807.437	1.21768e-17	1.37063
NEG	827.852		184.308	124.24	2.94362e-15	1.28749
NEG	828.724		179.978	139.77	8.41332e-13	1.16451
NEG	832.322		47.7893	365.584	2.10541e-18	1.27395
NEG	832.6		196.332	412.708	1.3208e-10	1.03781
NEG	833.604		63.828	154.493	4.20378e-12	1.13858
NEG	836.278		238.438	463.902	1.44079e-11	1.08822
NEG	837.281		98.2387	179.681	2.69995e-10	1.03388
NEG	838.293		172.096	339.883	1.33968e-13	1.22267
NEG	84.0088		1412.85	875.653	5.20921e-15	1.24548
NEG	84.0088		815.302	1395.83	5.14388e-12	1.15527
NEG	840.309		310.708	541.51	2.1328e-12	1.14283
NEG	840.787		203.719	96.3315	2.34096e-16	1.381
NEG	841.314		136.646	210.009	1.24049e-10	1.02814
NEG	859.533		247.411	132.553	1.49695e-10	1.05277
NEG	860.844		4507.22	3214.9	1.09707e-16	1.3639
NEG	861.847		697.166	507.61	1.39496e-16	1.33503
NEG	862.392		360.702	142.938	2.61676e-12	1.07567
NEG	862.847		241.008	172.977	4.14838e-15	1.29353
NEG	863.395		163.095	64.3886	2.61676e-12	1.07303
NEG	867.525		148.795	732.395	1.17987e-19	1.47414
NEG	868.529		86.6443	438.732	2.26896e-19	1.47813
NEG	869.533		14.8293	141.495	4.53245e-19	1.46107
NEG	871.332		34.8294	735.9	9.62546e-16	1.10605
NEG	872.335		13.9915	281.464	1.06567e-14	1.10737
NEG	872.796		280.394	204.905	1.16871e-15	1.30223
NEG	880.265		523.242	879.735	4.81099e-13	1.19284
NEG	881.268		203.892	307.81	1.92492e-12	1.15074
NEG	884.753		189.263	148.087	3.26523e-13	1.16576
NEG	894.837		1210.17	827.13	5.0999e-17	1.38405
NEG	895.838		211.92	142.548	6.2438e-17	1.37647
NEG	904.265		198.862	368.716	1.48893e-11	1.09788
NEG	906.281		149.416	274.703	3.04218e-13	1.19058
NEG	908.296		259.974	421.82	1.58999e-11	1.10804
NEG	913.579		291.672	165.47	1.09394e-10	1.06344
NEG	915.596		3651.82	1854.71	5.97345e-10	1.01081
NEG	916.599		2246.06	1167.69	1.02603e-09	1.00052
NEG	917.602		764.737	403.222	5.97345e-10	1.00347
NEG	923.814		212.769	144.411	8.23795e-16	1.3279
NEG	926.315		88.3631	167.68	2.36266e-12	1.18379
NEG	928.831		3365.13	2426.96	8.97493e-17	1.359
NEG	929.834		575.104	411.268	6.02764e-16	1.33511
NEG	937.579		946.831	517.797	3.34847e-10	1.03529
NEG	940.783		189.839	141.649	3.49327e-14	1.24712
NEG	948.252	Lauroyl-CoA	434.481	693.627	4.32957e-13	1.21045
NEG	949.256		164.866	265.851	1.31935e-12	1.17483
NEG	951.572		282.925	119.958	7.79724e-14	1.25671
NEG	952.574		177.442	75.7236	6.59291e-13	1.214
NEG	961.6		433.206	224.243	1.06003e-10	1.07926
NEG	962.602		279.479	143.303	3.34847e-10	1.06782
NEG	962.824		1133.53	780.371	1.26903e-17	1.40561
NEG	963.825		211.013	145.232	7.95411e-17	1.34458
NEG	972.252	5-cis-8-cis-Tetradecadienoyl-CoA	168.62	286.576	2.20502e-11	1.07311
NEG	974.268	2E-tetradecenoyl-CoA	129.282	226.358	1.14925e-12	1.13847
NEG	976.283	Tetradecanoyl-CoA	206.265	340.533	1.18236e-11	1.10444
NEG	983.582		199.686	104.569	5.62249e-10	1.05218
NEG	991.802		204.965	133.93	1.39496e-16	1.34187
NEG	996.818		2643.96	1862.29	9.34311e-17	1.36485
NEG	997.821		494.715	353.645	1.05394e-16	1.35295
POS	115.054	Dihydrouracil	708.69	478.053	4.56928e-09	1.04151
POS	122.096	1-Phenylethylamine	9854.51	5095.99	3.70084e-15	1.19966
POS	123.099		1268.95	552.658	3.83806e-17	1.2314
POS	124.08		156.953	45.982	1.5004e-18	1.369
POS	128.062		74.8606	411.702	3.4095e-07	1.12943
POS	129.068	Hydrouracil	30.4118	213.592	9.66533e-08	1.12323
POS	136.112		6604.19	3437.02	1.04031e-15	1.21528
POS	137.115		722.165	361.372	1.26285e-15	1.20486
POS	139.122		186.094	62.4719	2.49269e-18	1.32111
POS	141.07		43.4497	186.715	0.000132654	1.00484
POS	148.111	Actinidine	224.619	127.983	9.88708e-15	1.18681
POS	150.127		19756.5	11692.7	2.64003e-13	1.10576
POS	151.131		2122.99	1273.19	2.45902e-13	1.10985
POS	152.062	Guanine	2.08659	110.519	6.50282e-14	1.24396
POS	152.134		121.03	66.1796	4.35312e-14	1.16866
POS	153.069		16.1926	176.57	1.24049e-10	1.20792
POS	158.963		173.5	78.1524	5.53173e-18	1.29592
POS	162.127		223.459	132.525	1.07954e-13	1.12545
POS	164.143		658.836	385.607	1.91644e-13	1.10355
POS	165.069		7.86357	156	4.49672e-12	1.24642
POS	167.154		221.191	111.311	1.93496e-14	1.18062
POS	170.059	Phosphorylcholine	127.842	69.5458	1.86447e-14	1.21763
POS	175.122	L-Arginine	242.03	135.07	4.0456e-14	1.1373
POS	176.142	Carboxynorspermidine	162.936	94.1464	2.64003e-13	1.08743
POS	179.035		410.653	18.0722	7.16276e-21	1.52674
POS	179.085		6.83	124.586	7.72749e-11	1.21881
POS	189.138	N,N-Dimethyltryptamine	169.93	91.482	9.17219e-15	1.14981
POS	209.132		56.2924	296.32	7.35449e-05	1.05219
POS	217.104		471.941	172.97	1.76451e-17	1.35482
POS	219.174		61.4706	402.048	1.84065e-20	1.37996
POS	222.867		108.313	57.6033	2.05815e-13	1.10165
POS	224.863		73.0767	43.4556	4.97401e-12	1.03985
POS	226.951		751.852	315.367	5.53027e-17	1.27753
POS	227.143		9.67345	68.8671	2.13207e-05	1.03969
POS	235.147		96.421	138.562	7.04102e-08	1.03774
POS	245.164		8.73035	82.7643	3.32466e-07	1.04611
POS	248.862		260.002	144.645	2.72687e-15	1.17437
POS	249.06	Pyridoxamine-5'-Phosphate	133.14	52.9341	4.40405e-16	1.15189
POS	249.184	4,7,10,13-hexadecatetraenoic acid	168.006	74.7869	5.34485e-13	1.33042
POS	256.263	Palmitic amide	44.7705	63.6333	1.08911e-09	1.09268
POS	259.234	3-hydroxy-pentadecanoic acid	3.57518	50.5491	3.80259e-08	1.07446
POS	261.02	5-Methylthioribulose 1-phosphate	100.088	131.254	1.39417e-11	1.226
POS	261.13		286.267	149.275	2.20502e-11	1.10654
POS	267.122		136.776	41.6441	2.88525e-17	1.52228
POS	271.205		22.9307	151.926	1.28626e-20	1.57022
POS	274.273		22.7084	79.7422	2.36964e-19	1.53787
POS	276.159		282.462	161.067	1.14395e-11	1.23075
POS	284.294	Stearamide	128.789	348.064	9.82175e-21	1.63223
POS	285.297		23.8266	73.125	2.10463e-20	1.62716
POS	288.921		119.265	48.0172	3.04218e-13	1.14429
POS	291.194	(9Z,11E,13E,15Z)-4-Oxo-9,11,13,15-octadecatetraenoic acid	164.027	31.3584	3.45784e-22	1.75222
POS	298.31		51.1883	81.4323	6.74356e-14	1.32019
POS	301.14		386.284	200.058	1.9347e-18	1.5073
POS	303.304		44.9901	127.884	7.68328e-12	1.06989
POS	304.299		221.452	124.833	2.73538e-13	1.11763
POS	306.894		201.581	97.7973	6.2438e-17	1.24219
POS	308.89		82.703	36.3443	4.23421e-16	1.27612
POS	309.203		1365.19	551.994	1.21768e-17	1.45167
POS	310.206		234.966	95.7931	8.04671e-18	1.4669
POS	313.273	10-oxo-nonadecanoic acid	318	156.44	1.0346e-19	1.6197
POS	313.32		59.7332	258.161	2.75983e-21	1.61198
POS	314.304		16.7324	165.276	4.55386e-21	1.52906
POS	321.028		72.4443	251.453	3.02353e-21	1.53038
POS	321.13		109.355	69.0463	7.60373e-10	1.06887
POS	323.158		106.842	59.7882	3.36193e-11	1.10609
POS	323.184		110.383	44.0766	1.9919e-12	1.26076
POS	323.266	8(S)-HETrE	84.6138	470.119	4.43216e-05	1.07602
POS	324.27		17.9779	119.85	3.18247e-05	1.06678
POS	331.13		365.128	706.646	4.06441e-12	1.17449
POS	332.33		7811.91	477.361	2.82855e-18	1.46474
POS	335.176		60.8293	250.385	4.15837e-21	1.58995
POS	335.255	Tetrahydrodeoxycorticosterone	543.401	262.758	2.33945e-15	1.42483
POS	341.277		96.6511	501.745	0.000561455	1.01523
POS	341.304		594.452	376.13	9.17219e-15	1.28349
POS	342.28		22.697	122.543	0.000109212	1.01925
POS	353.265		7919.91	4080.57	6.95206e-12	1.25792
POS	354.269		1690.71	865.206	2.52921e-12	1.27752
POS	358.281		366.665	1749.77	0.00031559	1.01152
POS	359.287	13,14-dihydro Prostaglandin F1α	1999.59	11616.2	2.86626e-05	1.05253
POS	360.291		515.333	2933.18	0.00016704	1.02666
POS	361.096		56.419	82.4238	2.63699e-09	1.10388
POS	361.294		77.3222	411.444	0.000146081	1.04513
POS	362.925		511.335	208.033	8.90512e-16	1.24821
POS	372.297	Anandamide (22:6, n-3)	7.78301	66.4687	4.06468e-07	1.13238
POS	373.303		63.1451	343.098	7.48354e-06	1.11
POS	374.306		11.7595	94.1556	1.28861e-07	1.14006
POS	376.259		8461.72	1508.9	1.84922e-13	1.34572
POS	377.09		545.159	1069.3	9.90222e-20	1.4844
POS	377.262		1883.47	352.311	2.73538e-13	1.33566
POS	378.094		89.6226	178.893	2.69891e-19	1.49754
POS	391.164		121.271	196.92	3.50433e-13	1.32286
POS	395.276		1101.79	474.724	9.47726e-20	1.62935
POS	398.24	PC(9:0)	12298	1570.58	2.59453e-11	1.21911
POS	399.244		2875.97	375.917	1.75429e-11	1.23159
POS	400.246		398.877	54.0539	9.3789e-12	1.2394
POS	407.182		76.6969	231.818	1.16838e-17	1.45238
POS	410.323		50.3918	467.515	6.96722e-20	1.60397
POS	411.326	γ-Tocotrienol	1.77574	105.585	6.66702e-20	1.56533
POS	412.199		42.9383	189.664	5.08726e-07	1.12891
POS	415.211		11570.8	8204.75	1.38143e-09	1.02291
POS	416.214		3057.82	2094.36	3.78493e-10	1.07315
POS	417.216		533.488	365.126	7.02533e-11	1.10447
POS	419.182		143.045	350.987	2.87504e-20	1.59795
POS	419.239		533.625	93.8425	9.90143e-18	1.42862
POS	420.884		160.666	48.9184	9.90143e-18	1.31987
POS	421.316		974.953	83.539	4.93992e-19	1.53217
POS	422.383		479.569	285.02	2.45902e-13	1.16769
POS	423.343		3.41577	82.3538	3.4665e-21	1.67631
POS	424.271		116.382	59.7014	2.87154e-10	1.18812
POS	425.213		154.69	73.4897	3.38271e-13	1.01076
POS	427.302		526.325	207.933	1.43624e-17	1.5518
POS	428.305		126.777	50.9967	2.35164e-17	1.52543
POS	429.371		619.431	1471.2	5.10659e-11	1.18082
POS	430.209		85.9395	333.719	2.49779e-06	1.12843
POS	430.913		1930.06	759.121	1.21768e-17	1.30928
POS	431.214		34.4563	137.077	4.65918e-06	1.0501
POS	431.278		225.003	99.2927	2.28346e-12	1.34579
POS	431.916		133.132	51.7281	4.51558e-17	1.27308
POS	433.153		465.898	992.716	1.16265e-18	1.43628
POS	434.294		10.283	132.224	1.58574e-07	1.01924
POS	435.168		28.8911	267.216	7.95033e-20	1.29298
POS	436.304		162.206	1413.95	4.70237e-09	1.00085
POS	436.398		450.261	307.025	1.18236e-11	1.13661
POS	437.193		85698.8	65702.7	1.36284e-10	1.17287
POS	438.196		21123.2	16194.1	5.45463e-10	1.11729
POS	438.378		160.974	94.5076	1.66117e-13	1.15935
POS	439.199		3529.23	2672.62	2.24307e-10	1.16132
POS	439.338		130.679	82.9841	1.21488e-15	1.4404
POS	440.201		433.379	331.949	1.93518e-11	1.20388
POS	442.868		249.317	111.476	1.28773e-16	1.22977
POS	444.864		96.2358	44.8685	1.84429e-16	1.27949
POS	447.261		19.3358	71.4369	1.69892e-09	1.14129
POS	448.219		57.0551	255.92	5.46228e-06	1.14006
POS	453.166		4895.04	2914.99	2.29022e-13	1.34195
POS	453.292		140.853	77.0582	5.74553e-09	1.1244
POS	454.169		1227.25	712.993	7.57956e-13	1.32284
POS	455.135		618.206	954.667	6.2438e-17	1.50563
POS	455.333	27-Norcholestanehexol	6302.65	2869.81	1.6678e-14	1.39321
POS	456.138		122.563	201.015	6.2438e-17	1.51497
POS	456.336		1616.99	733.624	8.50823e-15	1.407
POS	457.15		67.513	473.277	3.16458e-21	1.36175
POS	459.247		103.171	307.991	1.26903e-17	1.42592
POS	460.268		4489.94	1426.26	2.38974e-18	1.52624
POS	461.271		1288.33	425.412	3.34674e-18	1.52876
POS	462.274		236.756	66.0218	9.39469e-19	1.56948
POS	462.39		38.1816	181.371	7.60828e-20	1.49491
POS	463.171		45.7454	114.633	1.55961e-17	1.47909
POS	465.179		2972.05	5219.82	1.16496e-10	1.18747
POS	466.182		639.299	1104.93	5.80312e-11	1.20745
POS	467.185		101.827	194.267	4.63855e-11	1.21723
POS	468.388		344.025	241.391	3.56018e-10	1.07934
POS	469.312		657.19	361.807	4.19659e-14	1.15205
POS	470.315		171.284	93.6791	3.89996e-14	1.16217
POS	473.145		43.3767	283.989	4.16668e-22	1.59327
POS	478.327		119.474	326.938	1.70394e-18	1.51297
POS	480.343		90.607	176.663	1.92081e-10	1.11581
POS	482.404		984.634	672.891	3.42475e-09	1.04167
POS	483.247		79.8833	223.749	2.70727e-12	1.1968
POS	483.407		290.541	191.193	8.31141e-09	1.0288
POS	485.26		29.3404	92.138	6.96434e-19	1.51153
POS	487.161		15525.1	23446.8	2.8341e-13	1.30315
POS	487.359		4168.25	3177.8	1.16478e-08	1.05131
POS	488.164		3151.38	4657.64	4.03525e-13	1.28469
POS	488.362		1089.55	843.262	7.42183e-09	1.05469
POS	488.871		96.9274	25.5518	2.60002e-18	1.38543
POS	489.167		570.955	803.497	5.93677e-13	1.2812
POS	489.364		250.407	181.515	3.79912e-12	1.24666
POS	490.17		60.4339	96.3613	5.83018e-14	1.32053
POS	494.322		165.186	290.467	7.8358e-10	1.0823
POS	495.298		110.731	508.778	1.82831e-21	1.66987
POS	496.339	PC(16:0)	7022.54	12461.9	1.06003e-10	1.11663
POS	497.09		61.7817	296.496	3.4665e-21	1.69488
POS	497.342		1734.73	3091.32	1.3208e-10	1.1178
POS	498.344		316.895	549.721	1.28003e-10	1.11397
POS	498.9		883.951	358.035	3.95844e-18	1.30706
POS	499.347		43.3072	79.7912	1.06003e-10	1.1453
POS	499.903		74.8956	27.5525	2.38974e-18	1.341
POS	501.176		912.804	431.518	2.35342e-11	1.20967
POS	502.179		211.733	101.838	1.58999e-11	1.21918
POS	502.326		96.8944	183.842	5.14388e-12	1.19845
POS	502.378		770.757	589.415	8.79425e-09	1.05078
POS	503.381		145.072	109.76	5.39424e-08	1.01389
POS	504.226		103.987	46.1517	7.02533e-11	1.15089
POS	504.342		80.6566	134.438	1.1289e-10	1.15531
POS	506.358		22.7517	74.701	2.59453e-11	1.16412
POS	507.247		22.7822	80.5069	1.60276e-13	1.24546
POS	508.374		43.5498	88.3154	2.95394e-11	1.17384
POS	509.184		31.5892	232.112	8.97561e-21	1.55657
POS	509.277		106.756	174.138	2.52843e-08	1.01272
POS	511.106		1563.65	925.878	3.62397e-14	1.41931
POS	511.359		2585.31	939.694	8.97561e-21	1.68433
POS	512.362		754.29	255.458	1.22979e-20	1.68443
POS	512.414		882.619	633.836	1.19783e-08	1.03547
POS	513.104		706.125	421.968	5.16074e-13	1.36293
POS	513.212		56.5189	232.043	1.47409e-15	1.27419
POS	513.417		261.781	182.563	1.13261e-08	1.03443
POS	517.369		1408.08	982.106	7.21433e-09	1.12558
POS	518.373		422.218	292.026	7.21433e-09	1.11984
POS	522.354		1897.56	3436.41	3.34847e-10	1.08017
POS	522.811		72.6722	38.3528	6.50282e-14	1.19305
POS	523.357		546.787	968.488	3.24728e-10	1.07655
POS	524.369		1810.87	3678.55	6.95206e-12	1.19937
POS	525.373		523.571	1043.45	4.80964e-12	1.21077
POS	529.207		30.6034	137.49	3.63993e-18	1.51783
POS	531.385		3595.01	2389.9	2.38627e-10	1.20681
POS	532.388		1060.47	720.035	1.86202e-10	1.21116
POS	533.391		225.811	148.151	1.87294e-11	1.2599
POS	534.369		85.2903	44.3888	8.04671e-18	1.48076
POS	536.164		566.159	232.463	5.93677e-13	1.14924
POS	537.164		293.91	127.162	9.66636e-13	1.14516
POS	538.162		210.18	87.4288	2.37315e-13	1.16015
POS	539.254		25.5862	116.294	6.10445e-20	1.48146
POS	541.119		242.4	92.7121	3.92957e-12	1.14209
POS	545.401		2123.88	1477	3.52529e-09	1.042
POS	546.344		85.1126	143.554	3.90677e-08	1.00651
POS	554.461		399.442	302.868	4.31401e-09	1.04058
POS	555.464		133.445	102.667	2.71494e-09	1.06289
POS	556.858		122.358	38.4108	1.55961e-17	1.32222
POS	557.443		349.764	229.939	1.23179e-08	1.06899
POS	561.396		1519.3	1001.31	4.63855e-11	1.24549
POS	562.399		454.977	301.398	4.94566e-11	1.25472
POS	565.246		479.688	1777.62	1.3453e-20	1.52937
POS	566.249		127.765	543.555	4.1009e-20	1.5454
POS	566.887		1128.13	443.731	8.38791e-18	1.30395
POS	567.89		102.216	39.9928	2.55226e-17	1.29978
POS	575.31		111.899	58.151	8.28097e-17	1.48352
POS	575.411		3542.95	2158.23	6.28917e-12	1.30821
POS	576.415		1104.41	680.73	6.50294e-12	1.30762
POS	577.417		241.725	147.596	1.3656e-12	1.33232
POS	578.842		62.5479	29.4186	3.34259e-16	1.22185
POS	579.273		432.401	158.086	5.20921e-15	1.37326
POS	580.277	Taurochenodeoxycholate-3-sulfate	174.019	71.5046	1.78432e-13	1.30668
POS	581.241		43.9827	120.467	1.04031e-15	1.20988
POS	584.31		43.615	103.364	1.03591e-11	1.02779
POS	588.339		3.68918	46.0023	5.50777e-22	1.5551
POS	589.325		1139.48	434.9	6.37961e-20	1.63608
POS	589.427		1972.71	1267.6	2.59453e-11	1.16156
POS	590.43		664.343	437.894	1.75429e-11	1.15298
POS	598.487		331.31	228.252	2.1328e-12	1.26923
POS	599.492		123.11	88.9779	6.72383e-12	1.23385
POS	600.466		1022.18	678.9	1.81766e-08	1.05676
POS	601.47		341.092	228.512	1.04122e-08	1.06829
POS	602.349		253.328	72.4509	3.20902e-18	1.47925
POS	604.223		178.944	54.7441	2.61795e-10	1.00514
POS	604.361		138.193	82.1022	8.19422e-15	1.41848
POS	605.422		1309.17	818.044	1.58999e-11	1.29323
POS	606.425		443.956	271.505	1.00217e-11	1.30296
POS	612.502		228.543	168.934	2.02679e-09	1.06849
POS	614.482		2203.52	1422.97	2.74454e-08	1.03364
POS	615.485		762.106	500.806	1.67287e-08	1.06206
POS	618.245		122.807	251.997	2.10541e-18	1.52358
POS	619.248		44.8847	101.343	7.71921e-18	1.49763
POS	619.437		2988.47	1728.59	1.07246e-12	1.35398
POS	620.246		63.4137	97.9102	3.90245e-10	1.19817
POS	620.441		997.871	579.735	2.93633e-13	1.37723
POS	621.309		12761.5	29049.6	2.82855e-18	1.48649
POS	622.312		4214.95	9747.45	3.20902e-18	1.47906
POS	623.318		1420.19	2539.14	1.87294e-11	1.25901
POS	624.845		128.955	40.5113	1.55961e-17	1.31369
POS	627.296		8.99458	64.719	1.82831e-21	1.71496
POS	633.453		1628.35	995.687	2.99764e-12	1.19319
POS	634.456		573.487	350.076	2.06117e-12	1.20758
POS	634.874		1008.79	388.479	5.53173e-18	1.31449
POS	635.459		133.288	82.9634	1.46291e-12	1.19188
POS	635.877		106.328	41.1944	8.74338e-18	1.33639
POS	639.313		117.111	238.631	1.75429e-11	1.12254
POS	642.245		83.6437	153.642	2.95394e-11	1.18684
POS	642.513		264.032	172.863	2.94362e-15	1.39215
POS	643.291		29969.5	36206.5	2.8341e-13	1.26547
POS	644.294		10557.5	12816.6	9.01233e-14	1.28184
POS	644.492		811.177	546.589	2.89846e-08	1.04244
POS	645.495		299.803	202.729	6.2586e-09	1.10299
POS	646.83		85.8784	42.3041	1.51098e-16	1.23866
POS	647.39		103.877	70.5044	1.08911e-09	1.11224
POS	649.448		1020.65	602.563	5.50086e-12	1.31269
POS	650.451		363.339	223.44	5.93677e-13	1.35936
POS	651.454		85.7886	51.3104	1.09394e-10	1.22924
POS	653.335		366.542	444.818	8.03764e-08	1.08433
POS	653.439		693.822	366.113	1.10677e-11	1.26181
POS	654.338		135.845	168.006	4.96242e-07	1.03854
POS	654.442		310.705	160.116	7.68328e-12	1.27653
POS	656.528		169.81	119.19	2.95394e-11	1.18676
POS	657.365		18.4846	65.1448	2.54795e-13	1.2428
POS	658.508		1663.37	1110.09	3.41216e-08	1.0405
POS	659.511		610.369	402.351	1.67287e-08	1.04581
POS	660.514		144.797	99.0859	1.13261e-08	1.0591
POS	662.302		103.667	155.422	1.30254e-08	1.08355
POS	663.452		6148.33	11807	1.22681e-09	1.12012
POS	663.463		2246.45	1169.16	1.91644e-13	1.39793
POS	664.455		2796.96	5158.16	1.42296e-09	1.11497
POS	665.458		673.102	1309.71	6.94702e-10	1.1378
POS	666.461		119.144	202.178	2.48757e-09	1.07492
POS	669.329		174.031	426.113	9.3789e-12	1.03699
POS	670.333		72.9371	167.143	2.51159e-11	1.04239
POS	671.345		97.4625	238.664	1.3209e-18	1.39523
POS	675.316		523.22	701.169	3.92957e-12	1.23702
POS	675.421		3085.2	1279.14	8.62556e-19	1.57464
POS	676.32		195.638	268.151	1.22203e-11	1.21889
POS	676.424		1311.9	550.754	4.73185e-19	1.58569
POS	677.427		317.233	125.875	3.20917e-19	1.59811
POS	677.479		1158.64	679.057	2.70727e-12	1.2953
POS	678.482		447.764	265.616	2.73538e-13	1.19097
POS	679.361		791.283	432.448	2.08391e-14	1.34054
POS	679.416		3837.15	706.191	4.15821e-19	1.59961
POS	680.419		1554.32	293.57	4.93992e-19	1.60056
POS	681.422		388.849	76.8002	5.61989e-19	1.59172
POS	681.47		3815.11	1698.72	2.58442e-19	1.61384
POS	682.473		1679.87	789.278	2.81841e-19	1.61473
POS	683.476		435.074	199.729	1.67329e-19	1.62412
POS	684.372		123.083	316.205	2.95394e-11	1.09119
POS	685.434		9690.42	20774.6	1.60276e-13	1.37758
POS	686.437		4379.05	9270.04	1.91644e-13	1.38032
POS	686.539		207.867	133.407	7.3285e-16	1.43655
POS	687.44		1010.15	2067.64	1.43939e-13	1.38033
POS	688.443		170.11	323.101	1.53931e-08	1.08281
POS	691.416		145.199	50.819	1.77766e-18	1.47232
POS	692.833		147.667	53.9308	2.07805e-16	1.26364
POS	693.327		317.522	639.945	2.73538e-13	1.3103
POS	693.474		720.49	428.875	1.23142e-12	1.33846
POS	694.33		125.671	242.166	9.66636e-13	1.2871
POS	694.477		278.453	168.76	2.06117e-12	1.32473
POS	695.384		690.39	84.706	1.91407e-21	1.5939
POS	698.497		2661.72	940.679	3.13069e-17	1.50311
POS	699.5		1228.85	439.002	2.35164e-17	1.50623
POS	700.503		312.295	115.196	1.62515e-17	1.51484
POS	700.554	Glucosylceramide (d18:1/16:0)	117.174	81.4436	8.48971e-12	1.19486
POS	702.862		1192.69	475.263	2.35164e-17	1.26764
POS	703.452		12165.5	3606.98	1.22979e-20	1.71484
POS	704.456		5654.12	1662.06	7.83976e-21	1.72638
POS	705.459		1319.45	415.9	6.84627e-21	1.72404
POS	706.462		246.579	73.4821	6.84627e-21	1.73223
POS	707.489		1528.14	856.795	2.05815e-13	1.38291
POS	714.817		52.3659	26.1794	1.78761e-15	1.18893
POS	719.426		739.193	134.503	2.19598e-21	1.6746
POS	720.429		343.617	52.1115	1.59317e-21	1.69002
POS	721.503		777.154	478.371	1.2924e-13	1.29582
POS	721.504		500.585	265.821	2.26582e-08	1.03017
POS	722.507		318.996	200.027	1.1602e-13	1.30787
POS	722.509		264.721	139.688	2.08644e-08	1.04306
POS	726.528		14120.7	4063.87	3.31214e-21	1.74718
POS	727.531		6460.51	1945.66	3.02353e-21	1.7482
POS	728.534		1602.79	493.591	3.16458e-21	1.75019
POS	729.537		301.862	97.994	2.63664e-21	1.7498
POS	729.586		13.7482	64.3341	3.34847e-10	1.01254
POS	730.566		134.063	91.3664	3.01526e-14	1.35101
POS	731.599		28.2221	78.9998	4.06441e-12	1.15319
POS	734.566		47.5444	129.077	8.77652e-12	1.18079
POS	735.57		15.4645	55.8403	1.03591e-11	1.17908
POS	737.5		446.126	279.543	3.79912e-12	1.29968
POS	738.503		179.127	116.943	1.26301e-11	1.27603
POS	739.523		846.43	126.304	4.15837e-21	1.64846
POS	740.527		424.818	64.305	5.45981e-21	1.64646
POS	750.288		116.194	170.242	6.43932e-09	1.06246
POS	751.516		915.577	545.153	4.03525e-13	1.36744
POS	752.519		372.377	229.242	1.38865e-13	1.38413
POS	753.522		101.331	62.1168	1.86014e-12	1.3057
POS	760.581		1031.93	3418.4	2.06579e-11	1.11981
POS	761.585		390.057	1305.04	1.69776e-11	1.096
POS	762.589		108.015	349.945	1.44079e-11	1.10498
POS	763.593		21.2436	76.4317	3.43273e-12	1.17404
POS	765.531		447.424	280.826	3.92957e-12	1.11265
POS	766.538		201.033	113.784	1.92492e-12	1.16765
POS	770.849		1013.28	461.883	1.99705e-16	1.24493
POS	772.263		16.1465	81.5685	5.71284e-21	1.58783
POS	786.598		1154.65	3639.07	1.92081e-10	1.03974
POS	787.602		536.985	1625.79	3.78493e-10	1.0231
POS	788.33		80.7713	240.505	1.45182e-16	1.33609
POS	788.609		290.746	851.875	4.98285e-13	1.17295
POS	789.613		107.058	290.558	9.66636e-13	1.17456
POS	795.542		394.336	286.081	4.71757e-08	1.04114
POS	796.261		215.1	907.465	1.78761e-15	1.34906
POS	796.545		180.071	127.929	2.08712e-09	1.11225
POS	796.606		82.2894	199.412	5.27264e-11	1.12602
POS	797.607		46.5503	92.7051	2.96129e-10	1.07035
POS	799.652		15.6108	44.5452	1.09707e-16	1.26122
POS	806.506		669.778	3541.8	1.91407e-21	1.66557
POS	807.509		365.365	1851.3	1.74634e-21	1.66271
POS	808.512		104.4	510.352	2.09772e-21	1.67915
POS	809.516		24.1908	104.456	1.40702e-20	1.65918
POS	810.24		132.311	565.231	4.35167e-21	1.67428
POS	810.313		101.055	527.471	9.62546e-16	1.3852
POS	811.243		39.8362	172.799	6.54362e-21	1.66049
POS	811.316		31.1506	163.073	8.50823e-15	1.34297
POS	812.255		76.4412	294.981	1.40702e-20	1.65267
POS	812.61		195.467	606.272	2.13429e-11	1.12012
POS	813.638		102.431	267.877	6.27054e-14	1.2132
POS	821.637		49.7229	94.9589	2.28346e-12	1.06108
POS	822.491		95.1917	266.282	1.5725e-16	1.4622
POS	822.63		38.2551	84.8147	4.06441e-12	1.13451
POS	823.656		42.8803	86.5301	6.82706e-13	1.07002
POS	824.642		32.5469	54.0296	1.93518e-11	1.01579
POS	826.496		714.531	148.079	2.25725e-17	1.24149
POS	827.5		411.075	68.4435	7.79724e-14	1.25179
POS	834.596		447.88	1121.16	2.56122e-09	1.04777
POS	835.632		271.608	623.2	1.34903e-11	1.16018
POS	836.63		153.847	365.677	1.22203e-11	1.15207
POS	837.66		93.5392	184.23	2.52921e-12	1.05041
POS	838.833		809.13	412.868	1.09394e-10	1.05476
POS	90.9765		133.636	65.3725	1.77229e-16	1.26127
POS	910.234		21.2521	126.227	1.10256e-21	1.73235
(b) Differentially abundant serum metabolites between sIBS and HC.
Mode	M/Z	Annotation	Mean_HC	Mean_sIBS	Pvalue	VIP
NEG	102.948		11267.2	9247.6	4.89577e-06	1.16505
NEG	104.954		321.423	206.659	1.23445e-06	1.22741
NEG	122.893		2038.96	1357.3	2.33817e-05	1.082
NEG	125.872		7002.09	5194.39	1.61942e-05	1.03571
NEG	134.886		12777	5201.02	3.06919e-07	1.34634
NEG	136.882		4557.37	1809.5	1.86056e-07	1.37919
NEG	146.938		18041	14484.9	1.30937e-06	1.24684
NEG	146.981		1450.43	736.015	0.000100016	1.00035
NEG	155.873		1845.49	1084.26	1.53878e-07	1.40591
NEG	161.024		322.939	259.411	1.53583e-05	1.13593
NEG	173.978		1542.22	1079.82	3.47371e-07	1.23657
NEG	174.955		1516.84	1219.41	0.000110114	1.01957
NEG	178.878		1018.15	370.657	2.82288e-08	1.31505
NEG	190.927		15534.6	12371.9	1.38866e-06	1.27213
NEG	207.836		3243.1	2627.28	3.30151e-06	1.08341
NEG	210.841		812.465	662.1	4.89577e-06	1.0506
NEG	210.945		2565	1628.45	2.33817e-05	1.01612
NEG	228.899		249.699	144.467	1.09678e-06	1.25115
NEG	229.902		735.192	252.679	4.78134e-05	1.06568
NEG	230.917		276.422	134.917	7.11396e-08	1.42654
NEG	238.93		849.021	536.277	1.23445e-06	1.26088
NEG	240.928		263.433	165.423	6.02426e-07	1.26957
NEG	247.808		920.07	336.933	2.15735e-08	1.43882
NEG	248.959		8593.84	6661.02	7.66795e-07	1.21434
NEG	249.821		459.62	189.486	1.53693e-08	1.4283
NEG	258.915		509.539	368.353	7.11346e-05	1.00791
NEG	266.803		2806.92	1989.15	4.80243e-08	1.46735
NEG	268.8		4371.12	3109.72	5.12918e-08	1.4533
NEG	270.797		2913.12	2070.27	3.93873e-08	1.43869
NEG	272.794		936.026	649.917	9.21983e-08	1.42889
NEG	283.263	Stearic acid	1867.24	1183.07	5.66977e-07	1.25987
NEG	284.267		371.846	248.444	7.66795e-07	1.13315
NEG	295.188		96.9882	147.737	3.92945e-07	1.41289
NEG	296.89		397.363	200.892	5.02016e-07	1.31369
NEG	298.887		256.014	138.203	1.97057e-06	1.23237
NEG	306.917		925.094	590.567	8.14197e-07	1.30778
NEG	308.915		297.682	176.117	1.03361e-06	1.23057
NEG	311.168	2-Hydroxyethinylestradiol	4164.05	1835.25	2.88439e-07	1.32707
NEG	316.737		509.069	206.425	5.84853e-08	1.42826
NEG	316.947		8064.02	5963.76	1.30937e-06	1.2268
NEG	317.95		478.751	360.085	1.16366e-06	1.22232
NEG	318.735		225.881	94.2874	5.12918e-08	1.41561
NEG	324.766		424.037	326.048	1.53878e-07	1.30773
NEG	325.183		4310.84	2008.4	1.74668e-07	1.29702
NEG	327.146		584.912	1005.52	1.88446e-08	1.52769
NEG	328.147		149.342	272.62	2.30781e-08	1.55796
NEG	328.755		656.562	517.886	7.11396e-08	1.27209
NEG	330.752		282.516	212.029	1.01864e-08	1.41145
NEG	334.086		75.0267	155.742	1.19237e-07	1.56697
NEG	336.787		234.383	180.397	4.32364e-05	1.16434
NEG	336.857		7619.17	5652.85	3.6948e-07	1.38544
NEG	338.784		158.575	111.654	2.33817e-05	1.17973
NEG	339.199		2026.22	869.568	6.40006e-07	1.10018
NEG	341.141		300.049	443.135	3.06919e-07	1.22129
NEG	343.138		469.871	774.255	1.99919e-05	1.02145
NEG	344.142		81.1445	146.925	3.18703e-05	1.06512
NEG	346.176		5.95721	139.305	1.87343e-09	1.92116
NEG	353.162		282.473	497.484	8.49965e-06	1.28063
NEG	355.157		5311.61	9448.81	4.62966e-06	1.28276
NEG	356.159		1508.85	2699.18	1.00037e-05	1.25539
NEG	357.16		382.48	644.719	8.97521e-06	1.25647
NEG	360.192		116.114	903.215	1.21219e-09	1.94567
NEG	364.877		280.652	119.969	1.79978e-05	1.06969
NEG	365.245		496.352	307.531	6.46139e-06	1.04842
NEG	369.172		3572.46	6038.68	1.09129e-08	1.62444
NEG	370.175		1075.12	1798.33	1.53693e-08	1.6045
NEG	371.175		243.948	434.321	1.76089e-08	1.58731
NEG	374.905		576.032	364.004	1.09678e-06	1.24705
NEG	383.188		7542.28	18539.7	1.53693e-08	1.47913
NEG	384.19		2308.61	5700.51	1.53693e-08	1.49912
NEG	384.716		338.183	266.278	5.1765e-06	1.0119
NEG	384.934		6054.06	4428.44	2.54647e-07	1.30602
NEG	385.191		573.065	1334.95	2.46844e-08	1.49712
NEG	385.937		432.386	320.411	2.48184e-06	1.1859
NEG	386.193		64.4506	204.31	2.30781e-08	1.50409
NEG	386.713		332.427	261.342	9.17609e-07	1.0909
NEG	393.276		8895.49	3663.75	5.12918e-08	1.48537
NEG	394.28		2056.5	860.85	6.24395e-08	1.48116
NEG	394.746		175.895	136.179	5.7849e-06	1.21515
NEG	394.889		1737.97	1287.76	1.30937e-06	1.26352
NEG	395.274		3018.04	1239.43	4.20839e-08	1.49059
NEG	396.276	PGF2α Ethanolamide	705.619	305.331	5.84853e-08	1.45283
NEG	396.743		142.36	104.887	2.33817e-05	1.15659
NEG	397.891		222.766	184.287	1.38083e-05	1.10446
NEG	398.232		360.561	272.092	6.40006e-07	1.26906
NEG	403.157		78.3878	135.552	1.75451e-06	1.2155
NEG	403.305		33283.6	18964.4	2.62831e-06	1.17503
NEG	404.308		8006.1	4627.85	1.38866e-06	1.20581
NEG	405.311		1338.24	736.08	1.23445e-06	1.22679
NEG	406.314		178.776	104.745	3.49404e-06	1.11101
NEG	411.219		70.0202	157.37	4.44263e-07	1.09634
NEG	412.307		2220.95	10341.9	0.000115517	1.14799
NEG	412.307		0.323839	5815.17	4.73278e-09	1.75587
NEG	413.31		0.324954	990.538	1.76089e-08	1.76131
NEG	413.31		389.255	1739.64	0.000133264	1.15447
NEG	420.249		2935.61	631.094	0.00248892	1.04022
NEG	421.252		734.369	145.817	0.00230303	1.06623
NEG	427.198		170.907	110.24	2.78305e-06	1.08154
NEG	429.193		3157.13	2087.46	3.49404e-06	1.09393
NEG	430.195		1025.61	633.648	3.11917e-06	1.11796
NEG	431.138		1648.67	4636.86	1.16366e-06	1.63492
NEG	432.141		353.32	988.528	7.22057e-07	1.63529
NEG	432.864		253.092	137.859	2.88439e-07	1.35406
NEG	434.861		173.271	92.0663	1.16366e-06	1.26114
NEG	436.282		57.1642	122.605	1.70733e-05	1.08674
NEG	440.68		288.937	210.274	4.20839e-08	1.3832
NEG	442.675		716.589	525.998	5.84257e-09	1.50556
NEG	442.892		724.12	448.422	5.66977e-07	1.30725
NEG	444.672		815.405	609.741	6.71903e-09	1.44652
NEG	446.669		525.01	380.905	8.87187e-09	1.47204
NEG	447.152		166.614	584.631	3.6948e-07	1.48616
NEG	447.28		211.174	1122.18	1.79978e-05	1.10927
NEG	448.668		215.153	148.527	3.01815e-08	1.42882
NEG	450.705		180.442	126.561	2.39219e-07	1.36077
NEG	452.276		206.378	395.782	2.21952e-05	1.07157
NEG	452.707		381.217	251.363	1.19237e-07	1.43688
NEG	452.921		7957.08	5755.74	3.47371e-07	1.3137
NEG	453.924		662.467	476.152	1.63955e-07	1.27679
NEG	454.702		376.312	245.849	4.17844e-07	1.42683
NEG	454.925		251.137	181.379	1.176e-05	1.10291
NEG	455.23		3281.16	2056.73	2.78305e-06	1.24051
NEG	456.233		789.729	495.166	4.1384e-06	1.18585
NEG	456.704		206.405	132.772	1.19237e-07	1.42937
NEG	457.225		67150.7	41787.2	4.62966e-06	1.19582
NEG	457.309		5021.3	20976.6	0.000233292	1.11172
NEG	457.309		0.336659	11631.5	5.07774e-09	1.75834
NEG	458.227		22391.2	13993.7	4.1384e-06	1.20333
NEG	458.312		1395.12	5311.81	0.000176735	1.0786
NEG	458.312		0.30957	3226.22	1.53693e-08	1.75618
NEG	459.201		7969.68	16085.9	4.37743e-06	1.13995
NEG	459.228		5793.63	3546.09	4.1384e-06	1.19898
NEG	460.204		2235.2	4517.72	3.49404e-06	1.16041
NEG	460.739		201.162	129.041	1.176e-05	1.18434
NEG	461.207		451.734	894.354	2.62831e-06	1.17483
NEG	462.727		322.561	244.028	1.30904e-05	1.05596
NEG	462.955		2443.21	1208.69	5.83806e-05	1.09379
NEG	463.164		1566.07	5439.51	1.00037e-05	1.54907
NEG	464.167		360.158	1203.34	6.8274e-06	1.55092
NEG	464.876		851.755	672.426	4.1384e-06	1.13018
NEG	465.17		80.1552	242.195	7.21319e-06	1.55762
NEG	466.872		349.86	290.222	6.46139e-06	1.01367
NEG	467.114		121.896	362.437	1.30937e-06	1.61755
NEG	468.165		96.6318	140.113	7.11346e-05	1.07466
NEG	471.325		241.262	2014.38	7.66795e-07	1.53193
NEG	472.328		66.6539	591.128	2.62831e-06	1.53143
NEG	474.832		425.251	333.167	5.02706e-05	1.01346
NEG	477.342		764.094	303.711	9.17609e-07	1.42027
NEG	479.291		1622.66	6854.14	0.000100016	1.23143
NEG	479.291		0.321699	3078.13	5.07774e-09	1.79144
NEG	480.294		482.908	1960.95	9.07969e-05	1.19665
NEG	490.186		383.896	699.969	8.64285e-08	1.60668
NEG	490.821		153.905	76.9981	5.84853e-08	1.39074
NEG	491.19		137.062	275.301	3.49404e-06	1.17962
NEG	491.342		11.3524	256.893	7.80576e-10	2.01928
NEG	498.644		244.235	172.609	4.49591e-08	1.37297
NEG	500.633		671.281	465.692	3.32259e-09	1.52602
NEG	500.85		344.236	197.859	6.40006e-07	1.27817
NEG	502.63		846.642	626.487	4.73278e-09	1.49002
NEG	502.848		240.981	122.95	8.14197e-07	1.27839
NEG	504.308		52.149	145.059	7.22057e-07	1.35735
NEG	504.627		632.996	461.212	2.4976e-09	1.5625
NEG	506.624		306.674	217.775	4.41067e-09	1.50769
NEG	508.28		73.8971	406.323	3.09439e-09	1.84082
NEG	510.664		320.289	221.696	1.38866e-06	1.34758
NEG	510.879		886.164	549.256	1.86056e-07	1.34029
NEG	512.297		191.688	391.614	0.000335366	1.05714
NEG	512.661		355.774	238.361	2.88439e-07	1.42269
NEG	514.657		245.51	161.078	9.17609e-07	1.42401
NEG	518.697		178.001	114.181	2.73141e-05	1.00597
NEG	520.674		314.605	227.79	3.69732e-06	1.28191
NEG	520.908		9054.45	6412.93	1.98161e-07	1.33341
NEG	521.911		835.781	591.229	7.66795e-07	1.28761
NEG	522.684		273.429	206.375	1.45636e-05	1.14011
NEG	522.912		333.584	235.133	8.64415e-07	1.21745
NEG	523.725		218.793	72.3015	5.02016e-07	1.18788
NEG	524.334		132.34	237.298	1.00037e-05	1.0875
NEG	525.212		176.552	96.4207	7.61978e-06	1.15151
NEG	526.349		119.303	210.777	3.35433e-05	1.02392
NEG	530.3		362.024	578.264	3.52995e-05	1.01787
NEG	530.942		3104.28	1810.22	1.38083e-05	1.13599
NEG	531.062		164.552	545.371	8.14197e-07	1.36093
NEG	532.065		44.6742	180.593	9.73947e-07	1.36273
NEG	532.298		128.283	221.327	2.33817e-05	1.06327
NEG	535.018		99.3492	231.796	2.39219e-07	1.56776
NEG	536.878		207.069	148.896	1.63955e-07	1.37361
NEG	538.313		342.854	725.702	1.38866e-06	1.33566
NEG	540.329		13702.1	25906.1	2.94652e-06	1.15467
NEG	541.332		3841.53	7058.67	2.48184e-06	1.16629
NEG	542.335		806.949	1409.21	4.37743e-06	1.16438
NEG	542.819		407.67	311.057	1.97057e-06	1.21463
NEG	543.337		122.35	203.231	6.46139e-06	1.09694
NEG	547.278		726.526	2907.69	7.47123e-05	1.27764
NEG	547.278		2.55507	1084.66	4.20839e-08	1.8118
NEG	548.179		170.106	389.915	0.000620444	1.09574
NEG	556.226		0.559177	686.702	4.20839e-08	1.79625
NEG	556.61		200.615	143.814	3.01815e-08	1.46884
NEG	558.117		502.984	638.732	5.7849e-06	1.02716
NEG	558.591		585.988	431.485	7.72283e-09	1.50746
NEG	558.809		186.295	90.4478	7.22057e-07	1.28778
NEG	560.588		831.847	591.578	4.41067e-09	1.55128
NEG	560.806		173.05	79.7081	4.72289e-07	1.31361
NEG	562.585		705.625	502.218	4.41067e-09	1.51297
NEG	564.342		2232.2	14611.6	1.62124e-09	1.91218
NEG	564.582		394.098	271.84	3.56715e-09	1.53104
NEG	565.345		834.102	5253.67	1.50788e-09	1.91743
NEG	566.344		2446.09	5574.5	4.37743e-06	1.18186
NEG	566.349		171.181	1055.36	1.30385e-09	1.92898
NEG	566.595		186.098	130.447	2.01643e-08	1.40759
NEG	567.348		776.733	1639.4	4.62966e-06	1.15766
NEG	568.619		267.004	172.28	1.04878e-07	1.44894
NEG	568.837		392.918	201.247	8.14197e-07	1.28313
NEG	570.366		215.133	416.916	3.02768e-05	1.01176
NEG	570.617		325.215	221.214	8.64415e-07	1.37383
NEG	570.835		273.372	145.063	1.16366e-06	1.22609
NEG	572.614		248.435	165.194	7.66795e-07	1.36547
NEG	576.582		232.553	168.484	2.39219e-07	1.2849
NEG	578.617		327.801	232.815	3.06919e-07	1.34623
NEG	578.866		935.943	610.39	3.26541e-07	1.30226
NEG	580.337		48.598	328.142	1.87343e-09	1.88983
NEG	580.631		283.759	200.679	1.65521e-06	1.28044
NEG	582.638		169.437	127.561	6.11419e-06	1.1214
NEG	583.254	Bilirubin	1183.67	345.185	1.85952e-06	1.05611
NEG	584.257		469.745	129.405	1.47256e-06	1.06079
NEG	585.326		700.985	321.373	1.09678e-06	1.17412
NEG	588.328		1060.19	2097.44	3.18703e-05	1.09002
NEG	588.895		9956.01	7134.14	1.86056e-07	1.34321
NEG	589.332		364.294	703.169	7.84597e-05	1.03366
NEG	589.898		1066.01	733.2	9.83403e-08	1.37098
NEG	590.344		249.854	654.465	2.59383e-05	1.10749
NEG	590.899		420.806	292.625	8.64415e-07	1.2704
NEG	591.347		78.3676	224.84	3.90771e-05	1.10291
NEG	593.111		80.031	163.248	4.62966e-06	1.3663
NEG	600.85		780.433	606.012	4.62966e-06	1.14324
NEG	602.846		327.746	258.083	1.65521e-06	1.21651
NEG	604.867		258.627	197.31	2.21206e-06	1.22818
NEG	605.236		756.589	234.476	8.64415e-07	1.07098
NEG	606.239		306.354	72.8796	2.21206e-06	1.06908
NEG	608.316		2451.23	4211.28	7.61978e-06	1.09597
NEG	609.319		748.538	1200.6	7.61978e-06	1.10408
NEG	610.322		165.52	275.21	7.21319e-06	1.13127
NEG	610.806		348.817	265.443	2.88439e-07	1.2507
NEG	612.259		388.452	744.325	9.83403e-08	1.42063
NEG	613.261		149.163	280.291	1.53878e-07	1.36192
NEG	613.332		132.209	361.897	0.000244231	1.00012
NEG	613.538		296.135	167.459	4.44263e-07	1.27709
NEG	615.265		430.004	1739.98	8.23843e-05	1.29147
NEG	616.564		191.439	103.965	3.90771e-05	1.00653
NEG	618.546		378.844	289.202	3.01815e-08	1.30637
NEG	620.544		366.797	274.971	1.16895e-08	1.33317
NEG	622.541		236.439	170.116	7.72283e-09	1.43006
NEG	626.104		253.759	329.262	1.176e-05	1.02512
NEG	626.796		189.608	85.0833	9.73947e-07	1.29937
NEG	630.577		156.78	105.087	1.01864e-08	1.52125
NEG	634.331		511.676	1089.49	7.61978e-06	1.12179
NEG	635.335		162.12	346.157	5.1765e-06	1.15251
NEG	636.609		151.623	98.0099	3.26541e-07	1.22553
NEG	636.824		374.566	182.835	4.44263e-07	1.29399
NEG	638.274		73.6365	195.343	1.86056e-07	1.42899
NEG	638.822		254.151	122.894	1.47256e-06	1.27255
NEG	640.29		121.246	301.59	3.2265e-08	1.49044
NEG	646.853		822.923	509.112	1.74668e-07	1.34519
NEG	653.264		394.995	154.435	6.40006e-07	1.04638
NEG	656.316		190.871	364.041	6.44597e-05	1.00407
NEG	656.882		7336.54	5204.98	2.24695e-07	1.33557
NEG	657.885		857.688	619.893	1.27113e-07	1.35433
NEG	658.886		344.809	254.729	1.86056e-07	1.35253
NEG	661.251		530.467	311.123	1.05593e-05	1.02075
NEG	662.242		215.075	111.34	1.89699e-05	1.06588
NEG	668.838		693.937	529.877	1.75451e-06	1.16167
NEG	670.833		287.489	227.193	2.08796e-06	1.14098
NEG	672.855		216.913	158.606	1.00037e-05	1.12942
NEG	673.223		484.737	126.356	5.33544e-07	1.09005
NEG	676.303		1396.68	2202.37	7.61978e-06	1.09014
NEG	676.505		267.349	187.097	6.71903e-09	1.45768
NEG	677.306		432.668	653.891	1.53583e-05	1.0762
NEG	678.502		285.789	197.17	1.09129e-08	1.38622
NEG	678.793		321.465	247.497	6.8274e-06	1.18314
NEG	680.246		146.07	264.067	1.19237e-07	1.37987
NEG	680.5		202.646	147.058	1.53693e-08	1.38766
NEG	680.793		466.117	387.618	2.46285e-05	1.01424
NEG	683.252		293.886	1067.97	0.000306515	1.19526
NEG	690.875		279.774	181.894	1.19237e-07	1.34555
NEG	694.091		95.1022	142.34	1.56132e-06	1.21008
NEG	697.267		1553.37	649.803	9.17609e-07	1.03065
NEG	698.267		363.98	150.022	1.19237e-07	1.16477
NEG	702.319		291.071	593.005	1.24082e-05	1.0833
NEG	703.322		109.437	220.868	8.97521e-06	1.12087
NEG	704.812		339.011	183.356	1.47256e-06	1.24016
NEG	706.809		249.303	126.255	2.78305e-06	1.21531
NEG	708.258		395.993	170.49	5.66977e-07	1.05002
NEG	714.84		776.78	495.459	1.44401e-07	1.35779
NEG	724.303		110.551	210.418	9.53014e-05	1.02029
NEG	724.869		6861.75	4662.34	1.11834e-07	1.38117
NEG	725.873		886.994	606.287	1.19237e-07	1.38135
NEG	726.873		340.098	236.581	1.86056e-07	1.34745
NEG	734.374		112.456	314.38	4.1384e-06	1.36077
NEG	734.466		162.548	113.373	9.50709e-09	1.45088
NEG	736.461		192.419	122.631	1.16895e-08	1.50801
NEG	736.825		538.859	413.714	6.7984e-07	1.25878
NEG	738.459		156.577	103.556	3.44877e-08	1.39966
NEG	738.819		245.151	182.008	2.34322e-06	1.1625
NEG	741.21		292.657	76.1001	5.02016e-07	1.07664
NEG	741.439		167.206	87.0283	2.73141e-05	1.0747
NEG	744.29		918.845	1487.09	7.21319e-06	1.10242
NEG	744.42		230.91	1081.81	1.87343e-09	1.90418
NEG	745.294		307.864	450.391	9.47614e-06	1.07612
NEG	745.424		114.536	546.589	2.1637e-09	1.88705
NEG	746.428		43.3963	161.796	7.20395e-09	1.79945
NEG	746.779		267.206	205.487	7.66795e-07	1.24413
NEG	748.233		110.725	196.85	1.19237e-07	1.37032
NEG	748.78		372.892	284.234	1.30904e-05	1.11014
NEG	753.225		108.655	187.629	2.21206e-06	1.01276
NEG	758.736		161.191	126.293	2.78305e-06	1.12192
NEG	758.863		911.585	613.353	5.47742e-08	1.42005
NEG	760.415		28.3682	135.565	8.10089e-08	1.54943
NEG	762.079		148.53	203.479	1.47256e-06	1.21307
NEG	770.306		216.313	413.366	1.176e-05	1.10092
NEG	771.309		85.8823	147.634	1.89699e-05	1.0532
NEG	772.451		142.164	760.187	3.09439e-09	1.8322
NEG	772.799		290.398	157.315	2.78305e-06	1.21804
NEG	773.455		73.3001	387.775	3.82919e-09	1.81108
NEG	774.796		198.483	109.739	1.65521e-06	1.24796
NEG	782.827		657.198	431.247	4.17844e-07	1.29747
NEG	787.371		72.5184	162.659	2.59383e-05	1.28672
NEG	787.84		189.234	121.625	3.06919e-07	1.3421
NEG	789.365		768.29	1544.18	1.99919e-05	1.33477
NEG	790.368		480.126	969.327	3.90771e-05	1.32041
NEG	791.369		205.858	421.619	3.02768e-05	1.2942
NEG	792.422		365.805	253.302	1.25198e-08	1.45604
NEG	792.857		5795.33	4212.91	1.27113e-07	1.34436
NEG	793.86		837.424	594.438	1.53878e-07	1.33127
NEG	794.419		462.815	337.528	4.41067e-09	1.47774
NEG	794.86		300.423	213.388	6.40006e-07	1.3036
NEG	796.416		414.56	289.082	7.20395e-09	1.47296
NEG	798.414		270.305	183.169	4.41067e-09	1.55791
NEG	800.421		151.123	109.183	1.19237e-07	1.32665
NEG	804.29		24.7941	2185.85	4.44263e-07	1.12558
NEG	804.445		166.474	107.177	3.44877e-08	1.54246
NEG	804.812		381.326	286.902	1.65521e-06	1.16112
NEG	805.293		3.74479	730.855	3.6948e-07	1.14203
NEG	806.434		162.981	102.567	3.44877e-08	1.47835
NEG	808.41		169.557	111.452	3.32259e-09	1.57333
NEG	810.409		200.722	140.582	2.15735e-08	1.44738
NEG	811.463		128.041	672.589	5.44711e-09	1.75236
NEG	812.278		693.544	1084.49	4.89577e-06	1.12145
NEG	812.469		99.5543	373.827	5.44711e-09	1.73405
NEG	813.281		235.734	348.022	8.49965e-06	1.09596
NEG	814.444		182.031	128.271	1.53878e-07	1.41242
NEG	816.221		90.4313	168.943	4.17844e-07	1.30826
NEG	816.767		281.74	222.878	1.11442e-05	1.10914
NEG	818.485		18.9819	164.233	8.87187e-09	1.76468
NEG	826.85		1191.85	806.34	1.35491e-07	1.36859
NEG	827.852		184.308	126.553	3.26541e-07	1.23953
NEG	828.724		179.978	147.776	8.97521e-06	1.05701
NEG	832.322		47.7893	326.578	1.76089e-08	1.58001
NEG	832.6		196.332	397.048	3.71427e-05	1.0029
NEG	833.604		63.828	136.773	1.45636e-05	1.11106
NEG	838.293		172.096	327.334	9.47614e-06	1.12031
NEG	84.0088		1412.85	965.673	2.62831e-06	1.15732
NEG	84.0088		815.302	1346.37	2.48184e-06	1.20596
NEG	840.787		203.719	102.112	3.6948e-07	1.2758
NEG	859.533		247.411	102.784	1.53583e-05	1.23278
NEG	860.844		4507.22	3192.42	1.98161e-07	1.34885
NEG	861.847		697.166	516.974	2.54647e-07	1.26101
NEG	862.392		360.702	127.937	1.03361e-06	1.07889
NEG	862.847		241.008	175.06	1.30937e-06	1.22647
NEG	863.395		163.095	61.2413	1.38866e-06	1.0712
NEG	867.525		148.795	771.293	4.73278e-09	1.77933
NEG	868.529		86.6443	435.033	5.44711e-09	1.7659
NEG	869.533		14.8293	131.815	5.84257e-09	1.7764
NEG	871.332		34.8294	714.693	2.11026e-07	1.29598
NEG	872.335		13.9915	290.754	2.39219e-07	1.30585
NEG	872.796		280.394	216.996	4.72289e-07	1.21591
NEG	880.265		523.242	805.717	1.70733e-05	1.08536
NEG	881.268		203.892	289.684	6.13489e-05	1.01533
NEG	884.753		189.263	161.045	3.02768e-05	1.01513
NEG	894.837		1210.17	819.323	2.11026e-07	1.37564
NEG	895.838		211.92	148.87	4.49591e-08	1.37873
NEG	906.281		149.416	255.982	1.61942e-05	1.05225
NEG	913.579		291.672	140.953	1.45636e-05	1.21757
NEG	914.583		184.825	80.9235	2.21952e-05	1.19347
NEG	915.596		3651.82	1685.36	2.87592e-05	1.17937
NEG	916.599		2246.06	997.392	2.87592e-05	1.18824
NEG	917.602		764.737	347.911	2.21952e-05	1.20544
NEG	918.601		197.751	84.1652	3.35433e-05	1.18324
NEG	923.814		212.769	143.103	4.37743e-06	1.2212
NEG	926.315		88.3631	170.508	1.85952e-06	1.31176
NEG	928.831		3365.13	2394.7	9.21983e-08	1.37555
NEG	929.834		575.104	417.879	7.11396e-08	1.37564
NEG	937.579		946.831	480.285	2.46285e-05	1.19709
NEG	938.575		589.21	322.452	5.28473e-05	1.07052
NEG	940.783		189.839	143.372	2.54647e-07	1.29119
NEG	948.252	Lauroyl-CoA	434.481	646.206	5.1765e-06	1.14784
NEG	949.256		164.866	240.809	3.52995e-05	1.04114
NEG	951.572		282.925	93.4796	3.11917e-06	1.33441
NEG	952.574		177.442	56.8376	7.61978e-06	1.2755
NEG	961.6		433.206	201.88	1.89699e-05	1.23829
NEG	962.602		279.479	126.67	2.87592e-05	1.19709
NEG	962.824		1133.53	778.346	1.27113e-07	1.35026
NEG	963.825		211.013	154.752	3.06919e-07	1.26844
NEG	974.268	2E-tetradecenoyl-CoA	129.282	212.772	1.30904e-05	1.08363
NEG	983.582		199.686	94.5137	2.10661e-05	1.27557
NEG	991.802		204.965	140.428	1.09678e-06	1.20425
NEG	996.818		2643.96	1851.85	1.98161e-07	1.34299
NEG	997.821		494.715	356.147	1.98161e-07	1.32685
POS	122.096	1-Phenylethylamine	9854.51	4801.08	1.74668e-07	1.07012
POS	123.099		1268.95	527.26	4.20839e-08	1.07552
POS	124.08		156.953	41.3655	2.68286e-09	1.27505
POS	128.062		74.8606	479.292	0.000176735	1.4741
POS	129.068	Hydrouracil	30.4118	248.811	6.13489e-05	1.46633
POS	136.112		6604.19	3227.55	1.63955e-07	1.07472
POS	137.115		722.165	331.339	1.27113e-07	1.08077
POS	139.122		186.094	50.8785	2.46844e-08	1.15931
POS	141.07		43.4497	241.651	0.000835947	1.3445
POS	148.111	Actinidine	224.619	126.182	6.40006e-07	1.02014
POS	152.062	Guanine	2.08659	121.865	1.63955e-07	1.63225
POS	152.134		121.03	62.4861	6.02426e-07	1.02599
POS	153.069		16.1926	197.296	5.47261e-06	1.55088
POS	158.963		173.5	64.996	2.01348e-09	1.18301
POS	165.069		7.86357	176.474	2.34322e-06	1.60822
POS	167.154		221.191	112.791	4.72289e-07	1.04501
POS	170.059	Phosphorylcholine	127.842	78.8186	9.73947e-07	1.04425
POS	179.035		410.653	18.9964	1.30385e-09	1.39284
POS	179.085		6.83	128.927	1.30904e-05	1.56736
POS	209.132		56.2924	349.296	0.000835947	1.39749
POS	217.104		471.941	164.01	4.44263e-07	1.01434
POS	219.174		61.4706	597.514	2.15735e-08	1.84301
POS	226.951		751.852	327.597	3.32259e-09	1.17731
POS	227.143		9.67345	92.0107	0.000457599	1.35538
POS	235.147		96.421	141.472	0.00204795	1.08567
POS	245.164		8.73035	105.854	9.07969e-05	1.34326
POS	248.862		260.002	145.768	3.6948e-07	1.04007
POS	249.184	4,7,10,13-hexadecatetraenoic acid	168.006	76.9098	1.85952e-06	1.37769
POS	256.263	Palmitic amide	44.7705	64.1652	1.79978e-05	1.18287
POS	259.234	3-hydroxy-pentadecanoic acid	3.57518	74.3757	9.53014e-05	1.41922
POS	267.122		136.776	36.5071	7.11396e-08	1.53576
POS	271.205		22.9307	176.631	2.4976e-09	1.66669
POS	274.273		22.7084	75.5498	1.09129e-08	1.82467
POS	276.159		282.462	145.275	5.7849e-06	1.44111
POS	284.294	Stearamide	128.789	367.228	1.04878e-07	1.83055
POS	285.297		23.8266	79.4847	8.10089e-08	1.79002
POS	288.921		119.265	45.6584	1.09129e-08	1.15811
POS	291.194	(9Z,11E,13E,15Z)-4-Oxo-9,11,13,15-octadecatetraenoic acid	164.027	23.4241	7.80576e-10	1.72077
POS	298.31		51.1883	85.8458	8.97521e-06	1.41598
POS	301.14		386.284	197.39	2.88439e-07	1.35408
POS	303.304		44.9901	149.292	1.65521e-06	1.35725
POS	304.299		221.452	117.932	7.59191e-08	1.07692
POS	306.894		201.581	86.6783	1.16895e-08	1.11464
POS	308.89		82.703	33.5638	2.15735e-08	1.17535
POS	309.203		1365.19	526.087	8.64285e-08	1.34029
POS	310.206		234.966	89.8457	4.80243e-08	1.37962
POS	313.273	10-oxo-nonadecanoic acid	318	154.084	1.25198e-08	1.5413
POS	313.32		59.7332	293.997	1.76089e-08	1.89423
POS	314.304		16.7324	195.221	6.26591e-09	1.90918
POS	321.028		72.4443	251.436	6.71903e-09	1.84231
POS	323.184		110.383	41.8154	6.7984e-07	1.32169
POS	323.266	8(S)-HETrE	84.6138	562.848	0.00064769	1.43261
POS	324.27		17.9779	144.587	0.00041899	1.11281
POS	331.13		365.128	717.676	0.000478125	1.0955
POS	332.33		7811.91	397.031	1.12683e-09	1.51526
POS	335.176		60.8293	298.426	1.62124e-09	1.8012
POS	335.255	Tetrahydrodeoxycorticosterone	543.401	240	2.01643e-08	1.52317
POS	341.277		96.6511	624.502	0.00103035	1.35083
POS	342.28		22.697	162.765	0.00167973	1.3402
POS	353.265		7919.91	4047.74	8.97521e-06	1.1333
POS	354.269		1690.71	856.88	9.47614e-06	1.14223
POS	358.281		366.665	2314.37	0.00189258	1.32667
POS	359.287	13,14-dihydro Prostaglandin F1α	1999.59	15751.6	0.000948048	1.35601
POS	360.291		515.333	3911.88	0.000988407	1.34857
POS	361.294		77.3222	530.024	0.000948048	1.36528
POS	362.925		511.335	214.08	1.88446e-08	1.12871
POS	372.297	Anandamide (22:6, n-3)	7.78301	83.0289	0.000168666	1.44307
POS	373.303		63.1451	416.806	0.000620444	1.39972
POS	374.306		11.7595	115.445	0.00087187	1.41469
POS	376.259		8461.72	1550.42	7.22057e-07	1.34425
POS	377.09		545.159	1127.55	1.86056e-07	1.7005
POS	377.262		1883.47	351.424	7.22057e-07	1.33477
POS	377.298	Lithocholic acid	182.196	983.472	0.00407144	1.20168
POS	378.094		89.6226	192.103	2.88439e-07	1.68255
POS	378.301		55.8783	289.176	0.00325281	1.22826
POS	391.164		121.271	206.429	2.24695e-07	1.5854
POS	391.313		7.07953	50.7438	0.0012659	1.27874
POS	395.276		1101.79	500.721	2.68286e-09	1.5702
POS	398.24	PC(9:0)	12298	1544.99	1.30904e-05	1.25978
POS	399.244		2875.97	382.568	1.176e-05	1.26662
POS	400.246		398.877	53.8582	8.04823e-06	1.2705
POS	407.182		76.6969	278.419	6.71903e-09	1.8076
POS	410.323		50.3918	515.022	1.88446e-08	1.6735
POS	411.179		225.147	320.375	0.00350732	1.00143
POS	411.326	γ-Tocotrienol	1.77574	112.236	1.11834e-07	1.6889
POS	412.199		42.9383	237.718	0.000222815	1.47406
POS	413.265		1138.46	400.586	1.75451e-06	1.03393
POS	414.268		306.605	103.67	2.78305e-06	1.04642
POS	419.182		143.045	379.017	1.30385e-09	1.9296
POS	419.239		533.625	69.1448	1.16895e-08	1.34043
POS	420.884		160.666	44.6198	5.84257e-09	1.18274
POS	421.316		974.953	87.672	1.09129e-08	1.41722
POS	422.383		479.569	261.794	1.56132e-06	1.09271
POS	423.343		3.41577	90.7851	2.32481e-09	1.88895
POS	424.271		116.382	53.3035	0.00116627	1.07405
POS	425.213		154.69	81.0567	1.85952e-06	1.02576
POS	427.302		526.325	196.708	1.53693e-08	1.50265
POS	428.305		126.777	50.3057	3.01815e-08	1.4582
POS	429.371		619.431	1222.85	0.0012659	1.02189
POS	430.209		85.9395	410.353	0.000350726	1.46136
POS	430.913		1930.06	754.074	4.10993e-09	1.1932
POS	431.214		34.4563	176.181	0.000400848	1.3682
POS	431.278		225.003	93.214	8.23843e-05	1.34714
POS	431.916		133.132	55.6705	4.73278e-09	1.14267
POS	433.153		465.898	980.429	8.64415e-07	1.62776
POS	434.294		10.283	172.95	7.21319e-06	1.29807
POS	435.168		28.8911	278.416	3.93873e-08	1.76635
POS	435.301		602.265	7068.66	1.24082e-05	1.22796
POS	436.304		162.206	1794.99	1.30904e-05	1.2319
POS	436.398		450.261	288.125	4.37743e-06	1.099
POS	437.193		85698.8	65018.5	0.000185165	1.01133
POS	437.307		23.2242	286.634	6.11419e-06	1.24785
POS	438.378		160.974	88.4562	3.9119e-06	1.00394
POS	439.338		130.679	69.6566	1.53878e-07	1.48873
POS	440.201		433.379	338.548	0.000115517	1.04752
POS	442.868		249.317	101.349	5.44711e-09	1.12093
POS	444.864		96.2358	42.6675	1.34073e-08	1.16329
POS	447.261		19.3358	73.612	7.11346e-05	1.3412
POS	448.219		57.0551	328.77	0.000569123	1.52896
POS	449.316		49.3826	265.946	2.33817e-05	1.13035
POS	453.166		4895.04	2709.39	2.78305e-06	1.23337
POS	453.292		140.853	64.9275	0.0017481	1.13621
POS	454.169		1227.25	664.045	4.37743e-06	1.23603
POS	455.135		618.206	972.784	2.48184e-06	1.57187
POS	455.333	27-Norcholestanehexol	6302.65	2907.02	1.35491e-07	1.36456
POS	456.138		122.563	199.633	1.30937e-06	1.56573
POS	456.336		1616.99	752.849	9.21983e-08	1.39333
POS	457.15		67.513	448.37	1.40225e-09	1.83142
POS	458.286		30.3651	132.361	3.35433e-05	1.09214
POS	459.247		103.171	287.812	6.40006e-07	1.50469
POS	460.268		4489.94	1423.69	2.63989e-08	1.34824
POS	461.271		1288.33	414.917	2.63989e-08	1.35735
POS	462.274		236.756	60.0257	1.53693e-08	1.4237
POS	462.39		38.1816	256.341	5.07774e-09	1.97756
POS	463.163		105.311	78.1053	4.32364e-05	1.01259
POS	463.171		45.7454	126.088	2.46844e-08	1.74001
POS	465.179		2972.05	5521.07	0.00155032	1.32273
POS	466.182		639.299	1175.34	0.00148911	1.31593
POS	467.185		101.827	196.229	0.000620444	1.32751
POS	469.312		657.19	326.314	1.19237e-07	1.02266
POS	470.315		171.284	85.9823	1.35491e-07	1.02887
POS	473.145		43.3767	297.335	6.73336e-10	1.99966
POS	478.327		119.474	280.063	1.65521e-06	1.48235
POS	479.193		239.698	117.078	1.85952e-06	1.19045
POS	479.239		89.5069	148.854	0.000478125	1.04018
POS	483.247		79.8833	178.322	8.23843e-05	1.13267
POS	485.26		29.3404	88.6454	1.19237e-07	1.56108
POS	487.161		15525.1	23675.4	0.000168666	1.19448
POS	488.164		3151.38	4742.62	0.000160945	1.20185
POS	488.871		96.9274	20.986	2.68286e-09	1.25998
POS	489.167		570.955	834.135	0.000203173	1.18029
POS	489.364		250.407	178.68	2.21952e-05	1.22813
POS	490.17		60.4339	102.227	0.000676045	1.19701
POS	493.259		34.5749	141.024	0.0017481	1.08005
POS	495.298		110.731	594.011	2.32481e-09	1.97154
POS	497.09		61.7817	300.475	1.62124e-09	1.98173
POS	498.9		883.951	323.576	2.68286e-09	1.18382
POS	499.903		74.8956	29.7635	2.68286e-09	1.20163
POS	501.176		912.804	361.637	1.27113e-07	1.27001
POS	502.179		211.733	80.3668	1.11834e-07	1.27758
POS	504.226		103.987	48.7831	3.18703e-05	1.04254
POS	506.358		22.7517	70.9715	9.53014e-05	1.00154
POS	509.184		31.5892	268.606	2.1637e-09	1.54951
POS	511.106		1563.65	868.028	1.09678e-06	1.44423
POS	511.359		2585.31	727.294	1.87343e-09	1.7123
POS	512.362		754.29	185.552	1.40225e-09	1.73341
POS	513.104		706.125	327.679	2.21206e-06	1.44035
POS	513.212		56.5189	223.882	2.24695e-07	1.49081
POS	517.369		1408.08	1055.38	0.00111923	1.1236
POS	518.373		422.218	305.343	0.000988407	1.11792
POS	522.811		72.6722	37.0082	4.20839e-08	1.12944
POS	529.207		30.6034	139.721	2.30781e-08	1.69448
POS	531.385		3595.01	2544.13	0.000594268	1.1866
POS	532.388		1060.47	736.644	0.000306515	1.23994
POS	533.391		225.811	158.44	0.000168666	1.24407
POS	534.369		85.2903	43.1178	1.64521e-08	1.43929
POS	539.254		25.5862	113.774	5.47742e-08	1.84141
POS	554.461		399.442	290.068	5.55487e-05	1.12136
POS	555.464		133.445	97.5009	0.00014649	1.12278
POS	556.858		122.358	38.4576	1.25198e-08	1.16263
POS	557.443		349.764	228.945	0.000499507	1.025
POS	561.396		1519.3	1034.71	0.000478125	1.2662
POS	562.399		454.977	317.972	0.000676045	1.23436
POS	565.246		479.688	2167.44	5.07774e-09	1.77223
POS	566.249		127.765	666.247	1.87343e-09	1.81694
POS	566.887		1128.13	426.263	3.82919e-09	1.17929
POS	567.89		102.216	40.4837	8.27799e-09	1.1557
POS	572.462		163.478	109.201	0.000478125	1.0154
POS	573.309		40.4936	86.6514	0.000457599	1.04937
POS	575.31		111.899	60.4045	1.19237e-07	1.45001
POS	575.411		3542.95	2282.85	6.13489e-05	1.37073
POS	576.415		1104.41	727.288	7.11346e-05	1.36191
POS	577.417		241.725	151.233	1.99919e-05	1.39383
POS	578.842		62.5479	26.7123	5.84257e-09	1.12012
POS	579.273		432.401	153.964	8.64415e-07	1.28243
POS	580.277	Taurochenodeoxycholate-3-sulfate	174.019	74.0628	2.34322e-06	1.2556
POS	581.241		43.9827	142.462	6.11419e-06	1.27958
POS	588.339		3.68918	53.9093	2.88148e-09	1.96647
POS	589.325		1139.48	417.404	5.07774e-09	1.60463
POS	589.427		1972.71	1331.08	0.000100016	1.10908
POS	590.43		664.343	454.345	0.000153558	1.07038
POS	598.487		331.31	225.966	1.09678e-06	1.35757
POS	599.492		123.11	86.5536	2.94652e-06	1.26825
POS	600.466		1022.18	691.602	0.000350726	1.08225
POS	601.47		341.092	232.091	0.000255648	1.08912
POS	602.349		253.328	64.1064	3.01815e-08	1.354
POS	604.361		138.193	86.4088	5.66977e-07	1.30168
POS	605.422		1309.17	849.966	0.00014649	1.3771
POS	606.425		443.956	281.827	5.02706e-05	1.37495
POS	607.389		592.319	1896.97	8.49965e-06	1.28263
POS	608.392		258.428	776.122	2.46285e-05	1.22967
POS	612.502		228.543	166.788	3.90771e-05	1.14474
POS	614.482		2203.52	1428.58	0.000383441	1.07773
POS	615.485		762.106	502.444	0.000233292	1.10899
POS	618.245		122.807	236.397	2.08796e-06	1.45496
POS	619.248		44.8847	93.5594	1.03361e-06	1.44815
POS	619.437		2988.47	1802.97	1.24082e-05	1.45803
POS	620.441		997.871	613.461	8.04823e-06	1.46983
POS	621.309		12761.5	32932.7	1.44401e-07	1.75215
POS	622.312		4214.95	11183.4	1.44401e-07	1.7596
POS	623.318		1420.19	2789.65	0.000100016	1.46645
POS	624.845		128.955	43.0586	4.73278e-09	1.16775
POS	627.296		8.99458	77.0672	1.87343e-09	1.98391
POS	633.453		1628.35	999.391	2.10661e-05	1.14603
POS	634.456		573.487	341.772	1.99919e-05	1.15845
POS	634.874		1008.79	384.292	3.56715e-09	1.18563
POS	635.459		133.288	80.3117	1.24082e-05	1.15439
POS	635.877		106.328	40.127	3.56715e-09	1.22714
POS	639.313		117.111	288.55	2.33817e-05	1.28353
POS	642.513		264.032	168.667	3.6948e-07	1.39679
POS	643.291		29969.5	38616.2	6.24395e-08	1.40606
POS	644.294		10557.5	13796.1	4.80243e-08	1.41621
POS	644.492		811.177	549.269	0.000280001	1.11773
POS	645.495		299.803	211.267	0.000110114	1.14812
POS	646.83		85.8784	39.7022	8.87187e-09	1.10434
POS	647.39		103.877	62.8633	6.77193e-05	1.04986
POS	649.448		1020.65	627.499	3.90771e-05	1.41849
POS	650.451		363.339	219.338	1.176e-05	1.46696
POS	651.454		85.7886	52.3324	1.89699e-05	1.34193
POS	653.439		693.822	298.699	3.18703e-05	1.10059
POS	654.442		310.705	132.661	2.73141e-05	1.114
POS	656.528		169.81	117.568	4.89577e-06	1.26999
POS	657.365		18.4846	64.0828	3.69732e-06	1.06036
POS	658.508		1663.37	1119.17	0.000185165	1.12641
POS	659.511		610.369	405.682	0.000185165	1.1191
POS	660.514		144.797	99.7221	0.000160945	1.10934
POS	662.302		103.667	183.054	0.000320637	1.29287
POS	663.452		6148.33	13555.6	4.1384e-06	1.52172
POS	663.463		2246.45	1194.78	1.97057e-06	1.53556
POS	664.455		2796.96	5933.9	7.21319e-06	1.50845
POS	665.458		673.102	1358.07	1.11442e-05	1.51361
POS	666.461		119.144	239.872	1.11442e-05	1.53211
POS	671.345		97.4625	257.17	1.19237e-07	1.70628
POS	675.316		523.22	694.531	2.73141e-05	1.09831
POS	675.421		3085.2	1193.08	3.01815e-08	1.51937
POS	676.32		195.638	259.226	4.78134e-05	1.03619
POS	676.424		1311.9	510.223	2.30781e-08	1.54179
POS	677.427		317.233	126.764	3.2265e-08	1.56354
POS	677.479		1158.64	693.484	7.21319e-06	1.35659
POS	678.482		447.764	268.326	5.1765e-06	1.12417
POS	679.361		791.283	393.107	2.11026e-07	1.39187
POS	679.416		3837.15	568.446	8.87187e-09	1.54607
POS	680.419		1554.32	241.432	9.50709e-09	1.55353
POS	681.422		388.849	60.1571	1.01864e-08	1.54622
POS	681.47		3815.11	1723.45	7.59191e-08	1.54491
POS	682.473		1679.87	775.243	7.11396e-08	1.54842
POS	683.476		435.074	199.722	4.20839e-08	1.57333
POS	684.372		123.083	301.881	0.00013973	1.22692
POS	685.434		9690.42	23887.1	8.14197e-07	1.67355
POS	686.437		4379.05	10486.7	9.17609e-07	1.67205
POS	686.539		207.867	126.46	2.24695e-07	1.4666
POS	687.44		1010.15	2411.59	9.17609e-07	1.68062
POS	688.443		170.11	337.496	2.59383e-05	1.46173
POS	688.518		529.639	378.644	0.00064769	1.03589
POS	689.522		200.317	148.979	0.000835947	1.0192
POS	691.416		145.199	53.534	2.01643e-08	1.34687
POS	692.833		147.667	53.8003	2.01643e-08	1.12976
POS	693.327		317.522	646.61	2.59383e-05	1.3275
POS	693.474		720.49	459.47	3.18703e-05	1.40932
POS	694.33		125.671	255.329	2.46285e-05	1.31221
POS	694.477		278.453	178.309	1.176e-05	1.44068
POS	695.384		690.39	82.0263	1.12683e-09	1.44921
POS	698.497		2661.72	786.043	5.47742e-08	1.3965
POS	699.5		1228.85	364.122	5.84853e-08	1.40003
POS	700.503		312.295	98.4557	4.80243e-08	1.41526
POS	700.554	Glucosylceramide (d18:1/16:0)	117.174	73.7945	2.62831e-06	1.25222
POS	702.534		1035.28	726.785	0.00103035	1.01562
POS	702.862		1192.69	489.456	3.32259e-09	1.14758
POS	703.452		12165.5	3488.95	1.25198e-08	1.69381
POS	704.456		5654.12	1603.47	1.09129e-08	1.70689
POS	705.459		1319.45	391.346	8.87187e-09	1.71117
POS	706.462		246.579	79.1558	1.01864e-08	1.72919
POS	707.489		1528.14	898.373	3.30151e-06	1.50238
POS	714.817		52.3659	24.615	9.21983e-08	1.08066
POS	719.426		739.193	133.701	3.32259e-09	1.57424
POS	720.429		343.617	52.1023	2.88148e-09	1.60048
POS	721.503		777.154	492.879	2.62831e-06	1.31206
POS	721.504		500.585	233.686	6.77193e-05	1.04518
POS	722.507		318.996	203.085	7.22057e-07	1.3688
POS	722.509		264.721	119.458	0.000115517	1.00743
POS	726.528		14120.7	3614.79	2.32481e-09	1.78784
POS	727.531		6460.51	1732.97	2.32481e-09	1.7933
POS	728.534		1602.79	446.969	2.32481e-09	1.79678
POS	729.537		301.862	86.5135	2.01348e-09	1.81083
POS	729.586		13.7482	60.6198	5.28473e-05	1.15225
POS	730.566		134.063	86.1587	4.44263e-07	1.43752
POS	731.599		28.2221	92.2282	1.05593e-05	1.20825
POS	734.566		47.5444	120.471	0.000335366	1.0072
POS	737.5		446.126	296.052	5.02706e-05	1.36328
POS	738.503		179.127	115.855	3.35433e-05	1.36573
POS	739.523		846.43	87.1322	1.7429e-09	1.55867
POS	740.527		424.818	45.2117	2.01348e-09	1.55778
POS	750.288		116.194	173.277	0.0013186	1.17235
POS	751.516		915.577	570.173	3.9119e-06	1.47512
POS	752.519		372.377	235.399	2.34322e-06	1.51454
POS	753.522		101.331	65.839	7.61978e-06	1.42405
POS	765.531		447.424	290.153	1.89699e-05	1.04028
POS	766.538		201.033	115.148	2.46285e-05	1.13016
POS	770.849		1013.28	398.115	9.50709e-09	1.15199
POS	772.263		16.1465	95.8322	4.41067e-09	1.88233
POS	781.54		232.211	181.681	0.000768184	1.04292
POS	788.33		80.7713	294.642	2.54647e-07	1.68168
POS	788.609		290.746	788.239	1.79978e-05	1.10467
POS	789.613		107.058	301.838	1.30904e-05	1.11405
POS	795.542		394.336	297.188	0.000736248	1.17685
POS	796.261		215.1	866.718	2.71035e-07	1.37917
POS	796.545		180.071	132.053	0.000185165	1.25667
POS	797.607		46.5503	91.2868	0.00014649	1.07734
POS	799.652		15.6108	43.3534	2.46285e-05	1.22117
POS	806.506		669.778	4349.13	3.09439e-09	1.95127
POS	807.509		365.365	2334.42	2.88148e-09	1.94832
POS	808.512		104.4	635.345	2.68286e-09	1.95511
POS	809.516		24.1908	128.516	1.04878e-07	1.87759
POS	810.24		132.311	577.197	1.30385e-09	1.93848
POS	810.313		101.055	577.99	8.64415e-07	1.52222
POS	811.243		39.8362	173.679	1.21219e-09	1.9049
POS	811.316		31.1506	158.938	5.1765e-06	1.41848
POS	812.255		76.4412	315.225	2.32481e-09	1.8584
POS	812.61		195.467	612.781	0.000400848	1.01092
POS	813.638		102.431	293.308	4.54703e-05	1.14075
POS	822.491		95.1917	326.366	2.21206e-06	1.66461
POS	823.656		42.8803	84.4762	4.62966e-06	1.08586
POS	824.642		32.5469	56.6051	5.02706e-05	1.01733
POS	826.496		714.531	153.33	1.44401e-07	1.00306
POS	827.5		411.075	78.8135	6.46139e-06	1.00555
POS	835.632		271.608	607.485	0.000193973	1.04132
POS	838.833		809.13	372.528	3.9119e-06	1.01548
POS	90.9765		133.636	57.7488	1.16895e-08	1.15032
POS	910.234		21.2521	130.884	1.7429e-09	1.98834
