# Supplementary material for: Altered metabolome and microbiome features provide clues in understanding irritable bowel syndrome and depression comorbidity
Source: ISME J. 2021 Nov 8;16(4):983–96. doi: 10.1038/s41396-021-01123-5 (PMC8940891; doi:10.1038/s41396-021-01123-5)
Supplement: Supplementary file 26 — Supplementary Tables 10 [file 41396_2021_1123_MOESM26_ESM.xlsx]

## Sheet: Table S10
Supplementary Table 10: Differentially abundant fecal metabolites between IBS patients with depression and healthy controls.
Here the differentially abundant metabolites analysis was performed based on the metabolomic profiles of 330 fecal samples that collected from the discovery cohort, including 185 IBS patients without depression (rIBS), 63 IBS patients with mild depression (mIBS), 16 IBS patients with moderate or severe depression (sIBS), and 66 healthy controls (HC).
Mode	M/Z	Annotation	Mean_HC	Mean_mIBS	Mean_sIBS	p value	VIP
NEG	100.933		1909.35	3118.62	3979.16	0.000285097	2.26751
NEG	101.934		230.453	381.914	508.554	0.000240355	2.28253
NEG	104.929		96.6965	74.3654	78.0194	0.0382429	1.44847
NEG	112.986	trifluoroacetic acid	1656.2	975.226	966.227	0.00627532	1.91667
NEG	125.929		321.994	626.353	758.612	0.00216875	1.96062
NEG	129.951		341.278	127.615	131.456	0.0162338	1.78439
NEG	134.904		580.392	841.904	1074.91	0.000711349	1.78074
NEG	142.929		86.3183	140.437	169.693	0.00028636	2.31784
NEG	144.923		1604.39	2664.56	3219.31	0.000179479	2.37737
NEG	145.924		186.876	338.438	391.236	0.000142774	2.43998
NEG	146.966		924.161	123.242	105.998	0.0055289	2.19855
NEG	148.919		118.399	91.5583	92.8709	0.0454716	1.50665
NEG	157.918		297.843	447.595	537.532	0.00800003	1.66271
NEG	163.913		39.2793	55.5192	59.4849	0.00773505	1.15449
NEG	173.926		45.7957	60.5599	69.9226	0.0146132	1.35525
NEG	180.974		355.79	212.572	207.846	0.0286523	1.61611
NEG	187.942		32.0594	59.4128	82.4891	0.00100127	1.9607
NEG	189.852		63.1005	85.8847	93.4695	0.0145633	1.18958
NEG	192.929		303.45	186.643	194.398	0.0146335	1.74054
NEG	197.857		18.1169	43.3899	44.8838	0.00017396	1.31769
NEG	198.864		38.1301	414.553	486.256	7.04883e-05	2.56564
NEG	199.851		76.9573	419.123	454.87	7.19347e-05	2.63391
NEG	200.859		373.852	4228.61	4727.93	8.95401e-05	2.53316
NEG	201.858		110.443	955.44	1064.7	0.000197276	2.53021
NEG	202.858		30.1814	323.668	359.714	3.79461e-05	2.56984
NEG	206.89		47.4196	75.8702	101.404	0.00100309	2.03909
NEG	206.973		2588.18	1815.02	2299.3	0.00478167	1.59189
NEG	216.854		5.6051	315.637	366.496	0.000206137	2.57058
NEG	234.82		0.344986	337.644	375.171	0.000170058	2.70555
NEG	236.062		123.125	105.98	81.5628	0.0185659	1.05505
NEG	236.818		1.09261	122.093	139.63	1.02484e-05	2.67756
NEG	243.898		1.75692	17.6831	20.2276	3.70429e-05	2.61259
NEG	244.849		15.7425	270.365	299.184	0.000279405	2.56345
NEG	245.849		2.71961	59.8799	72.6706	0.000234157	2.6143
NEG	248.961		1293.71	592.249	594.558	0.00730767	1.93818
NEG	250.145		128.901	74.0021	76.1739	0.0269823	1.77078
NEG	257.853		31.154	45.7249	53.5596	0.0119817	1.2526
NEG	266.883		66.1721	30.4787	32.1699	0.000704898	2.01019
NEG	274.873		70.5333	120.864	152.089	0.00031844	2.13131
NEG	278.77		0.132693	41.1274	45.0406	7.72816e-05	2.75753
NEG	280.784		33.5953	47.2222	45.5235	0.00127988	2.12343
NEG	288.089		110.432	87.7914	79.4333	0.0336047	1.27838
NEG	293.177		103.57	131.728	162.302	0.00769756	1.40303
NEG	299.78		29.592	92.4268	105.416	4.44684e-05	2.51428
NEG	300.784		0.132693	68.9317	70.1918	9.49491e-06	2.63789
NEG	316.918		1169.16	678.236	701.553	0.01161	1.83952
NEG	317.781		0.184863	46.8012	60.5316	0.000331985	2.4521
NEG	318.875		50.7885	6.58906	14.126	0.0169457	1.78276
NEG	320.887		89.841	136.203	169.718	0.0011211	1.3804
NEG	333.137		780.228	515.982	584.596	0.0290766	1.46058
NEG	335.237		257.368	560.59	610.802	0.0196925	1.51322
NEG	336.24		40.8352	115.202	126.312	0.0132099	1.62405
NEG	337.234	8,9-DHET	78.3079	186.19	199.338	0.0179986	1.50601
NEG	338.761		0.775869	102.154	113.017	0.00016736	2.77261
NEG	338.859		64.3703	138.433	156.334	0.000487954	1.45666
NEG	339.878		28.3766	44.3186	52.0253	0.00175402	1.88914
NEG	348.907		73.6959	152.987	164.574	6.98291e-05	2.64131
NEG	349.908		18.6621	44.1224	47.0042	0.000160557	2.66465
NEG	350.126		205.672	105.115	155.23	0.0294595	1.57155
NEG	357.219		212.297	282.282	305.782	0.0258339	1.58715
NEG	357.848		31.3168	50.1873	56.4263	0.000204379	2.13971
NEG	359.845		23.1915	38.1807	46.2583	0.000361403	2.16803
NEG	366.785		16.2125	46.4419	57.465	0.000699182	2.17733
NEG	369.175		266.847	428.232	788.925	0.0213631	1.32728
NEG	384.933		755.4	285.727	291.868	0.00622097	2.03295
NEG	390.919		2.5649	43.489	46.9918	0.000674934	2.47981
NEG	393.829		17.8979	26.7846	29.9339	0.0480374	1.08912
NEG	396.892		359.991	21.8027	21.5523	0.00500788	2.15214
NEG	397.709		51.5891	74.06	68.0695	0.00473848	1.91549
NEG	399.702		0.132693	271.07	318.074	5.23751e-05	2.65291
NEG	400.705		2.32089	137.008	154.561	4.17858e-05	2.65008
NEG	401.126		156.024	80.6144	112.195	0.0361301	1.21138
NEG	401.187		165.018	233.639	260.159	0.0492787	1.43568
NEG	401.703		0.128094	59.9971	71.1868	2.1582e-05	2.68739
NEG	407.895		20.2748	28.622	28.5271	0.0112847	1.60442
NEG	410.861		52.1047	82.9837	104.158	0.000384643	2.15121
NEG	411.268		579.706	1198.67	854.166	0.0437661	1.38279
NEG	413.266		207.412	475.854	302.466	0.030085	1.43714
NEG	414.269		54.2642	105.27	76.5659	0.0367664	1.3813
NEG	416.705		0.128094	67.378	78.9635	0.000113471	2.52472
NEG	418.159		8.26862	173.926	210.248	0.00142498	2.31467
NEG	425.248		185.003	381.323	247.974	0.00805506	1.7668
NEG	427.263		2902.99	3842.88	4187.12	0.0379341	1.47234
NEG	428.266		773.384	1018.73	1120.61	0.0339336	1.46611
NEG	435.895		45.6529	38.1749	42.2292	0.038381	1.38394
NEG	436.239		157.725	79.4848	102.815	0.0253682	1.76105
NEG	438.687		0.132693	92.679	96.4445	5.53057e-06	2.8602
NEG	439.687		0.132693	40.7054	47.88	1.49194e-05	2.84626
NEG	440.185		75.3615	157.451	146.933	0.000312003	2.53133
NEG	449.327	Coprocholic acid	1255.39	1038.57	841.02	0.0489214	1.11578
NEG	450.331		376.833	311.904	217.723	0.0240348	1.25532
NEG	452.923		995.399	322.216	332.854	0.00462753	2.09142
NEG	453.927		84.0153	27.9417	28.6922	0.00301877	2.01979
NEG	459.274		1123.26	724.54	787.888	0.00834913	1.77281
NEG	460.277		312.46	193.973	209.516	0.0156371	1.72504
NEG	475.344		218.152	333.877	223.91	0.0053547	1.32211
NEG	475.882		30.9152	40.6971	50.0124	0.00441589	1.63147
NEG	478.845		35.8358	70.243	99.288	0.000475535	2.36535
NEG	479.249		323.669	466.934	569.518	0.0137649	1.15021
NEG	486.788		23.6692	54.9665	61.6365	0.000481154	1.84072
NEG	488.79		51.6289	105.134	139.339	0.00032385	2.14296
NEG	490.788		65.8182	104.331	130.27	0.00128668	1.9621
NEG	492.783		36.0085	57.5304	75.2912	0.000775515	1.9995
NEG	494.191		73.9191	142.673	136.386	0.0103968	1.8413
NEG	497.296		457.68	678.82	770.671	0.025435	1.75662
NEG	498.352		239.939	199.207	232.816	0.0403942	1.02758
NEG	503.223		413.76	84.0021	106.438	0.00461672	2.05859
NEG	506.675		0.143299	57.01	60.3031	4.23825e-05	2.84923
NEG	510.186		85.4312	145.493	175.676	0.013011	1.5403
NEG	516.712		2.56144	28.6777	37.9719	5.18495e-05	2.47557
NEG	517.316		185.896	127.516	100.816	0.00960653	1.9538
NEG	520.911		1096.03	332.665	334.722	0.00425037	2.1038
NEG	521.915		105.573	32.4208	34.656	0.00492044	2.002
NEG	523.072		34.5552	39.8477	54.1978	0.0450333	1.38504
NEG	525.247		267.189	153.209	120.697	0.019381	1.33963
NEG	536.883		92.7623	63.2823	64.0011	0.0112531	1.56195
NEG	543.874		25.231	35.2143	42.2232	0.00769339	1.3571
NEG	546.835		48.5931	74.857	85.1712	0.000787195	2.11678
NEG	549.088		61.8423	75.7221	91.689	0.0142323	1.7238
NEG	551.104		281.309	129.297	110.644	0.00785016	1.51945
NEG	552.106		121.838	58.9333	39.5599	0.00536513	1.57067
NEG	555.303		189.486	296.711	366.625	0.0044778	1.31334
NEG	562.226		31.6411	78.7245	59.9081	0.0299025	1.48205
NEG	580.2		86.4174	117.446	134.163	0.00994856	1.16698
NEG	588.899		1193.44	313.541	320.938	0.00438503	2.12735
NEG	589.901		124.685	36.2437	35.4688	0.00410079	2.11848
NEG	604.87		109.432	72.9941	71.8125	0.00644828	1.78304
NEG	611.861		25.37	31.0978	35.0324	0.0153318	1.3438
NEG	614.823		40.4928	57.9147	67.154	0.00291848	1.97357
NEG	636.72		15.288	47.1358	60.0203	0.000238852	2.22066
NEG	638.717		29.0911	51.0077	66.1258	0.000259762	2.13064
NEG	640.713		24.9796	39.5992	47.5619	0.00119515	1.9715
NEG	656.887		821.247	205.854	210.928	0.00377838	2.13022
NEG	657.89		94.0211	24.9654	26.9347	0.00460822	2.06227
NEG	672.858		98.5809	64.4816	63.1646	0.00428694	1.88521
NEG	682.81		33.5686	46.1036	53.6107	0.0043772	1.92839
NEG	721.503	PG(18:0/14:0)	154.709	83.8767	81.0695	0.00795827	1.57187
NEG	724.874		683.354	163.904	159.221	0.00420213	2.14084
NEG	740.846		90.8273	57.4679	55.9583	0.00866914	1.77799
NEG	750.797		31.679	45.0362	51.388	0.00929997	1.71399
NEG	775.448	PI(12:0/18:3(6Z,9Z,12Z))	37.6476	51.437	121.21	0.0424053	1.56606
NEG	789.371		75.7233	6.00629	9.35912	0.00236453	1.06559
NEG	792.862		568.173	121.911	126.141	0.00330201	2.14626
NEG	805.563		5076.36	3641.37	3857.18	0.0461631	1.31885
NEG	806.566		2534.63	1914.34	1936.69	0.0393287	1.37176
NEG	807.567		773.009	585.256	647.516	0.0322458	1.3663
NEG	808.831		84.5178	50.2898	45.7131	0.00721456	1.79725
NEG	818.785		33.4018	42.1076	43.794	0.027114	1.46158
NEG	847.542		79.4182	233.12	520.964	0.0230364	1.2087
NEG	848.546		42.3815	122.74	286.464	0.0489904	1.20555
NEG	853.516		32.6005	82.1823	43.6333	0.0196114	1.61325
NEG	860.849		410.981	76.4154	75.7064	0.00428753	2.18015
NEG	872.48		29.9019	71.8056	56.0065	0.0441775	1.38306
NEG	873.549		230.254	107.759	97.1862	0.0398337	1.61125
NEG	874.553		129.08	62.0956	38.0024	0.00965503	1.84272
NEG	876.819		67.625	30.1431	33.3807	0.00475326	2.0011
NEG	902.813		42.1111	27.1417	27.9623	0.0285645	1.66112
NEG	928.835		310.616	44.4806	44.8567	0.00256693	2.21179
NEG	970.739	Galabiosylceramide (d18:1/24:1(15Z))	41.5919	28.774	25.7327	0.0149087	1.78839
NEG	996.822		240.311	30.1133	31.6228	0.00256648	2.20759
POS	165.091	Benzenebutanoic acid	229.067	156.001	98.2276	7.06811e-05	1.8248
POS	167.106		63.6535	92.7829	45.0489	0.0338998	1.60473
POS	172.862		737.591	533.804	825.947	0.0284595	1.31354
POS	321.258	3beta-Fluoro-5beta-pregnan-20-one	366.372	822.802	418.715	0.0426754	2.24391
POS	341.284		349.567	256.256	142.984	0.00772024	1.20925
POS	342.287		54.2001	63.1167	4.38677	0.0031404	1.15238
POS	375.289	3b-Hydroxy-5-cholenoic acid	506.754	1194.71	445.334	0.0312433	2.22407
POS	393.286		236.415	197.331	86.5476	0.0236241	1.01915
POS	399.287	17beta-Hydroxyestr-4-en-3-one cyclopentanepropionate	425.82	385.381	89.1791	0.00841064	1.12613
POS	419.279		95.5154	68.0173	24.5775	0.00272364	1.38708
POS	420.228		97.0642	77.8517	40.8993	0.00579017	1.61545
POS	425.341	α-Tocotrienol	178.833	119.415	71.0671	5.55797e-05	2.59494
POS	499.34		261.956	238.159	89.5232	0.0100026	1.78748
POS	529.349		189.54	102.706	40.9983	0.000456535	1.61882
POS	587.48		139.777	122.821	157.919	0.0360016	2.24136
POS	647.502		58.1373	56.4063	51.7411	0.0221529	2.29114
POS	658.225		34.7133	26.0807	20.9531	0.0216615	1.79327
POS	682.364		173.069	112.766	108.871	0.0140131	2.35773
POS	697.538		156.279	58.2968	95.3543	0.00720547	2.33505
POS	720.613		216.528	68.3866	34.5892	0.00610589	2.11205
POS	798.568		35.427	46.9128	4.34749	0.00478215	1.13296
POS	897.491		20.9838	18.7286	0.102927	0.00438061	1.09019
POS	898.495		16.3061	38.847	0.105498	0.000886365	1.54846
