# Supplementary material for: Altered metabolome and microbiome features provide clues in understanding irritable bowel syndrome and depression comorbidity
Source: ISME J. 2021 Nov 8;16(4):983–96. doi: 10.1038/s41396-021-01123-5 (PMC8940891; doi:10.1038/s41396-021-01123-5)
Supplement: Supplementary file 27 — Supplementary Tables 11 [file 41396_2021_1123_MOESM27_ESM.xlsx]

## Sheet: Table S11
Supplementary Table 11: Differentially abundant species between IBS patients with depression and healthy controls.
Here the differentially abundant species analysis was performed based on the metagenomic profiles of 330 fecal samples that collected from the discovery cohort, including 185 IBS patients without depression (rIBS), 63 IBS patients with mild depression (mIBS), 16 IBS patients with moderate or severe depression (sIBS), and 66 healthy controls (HC). In total we identified 36 differentially abundant …
Species	Enriched Group	LDA	p value
Bacteroides faecis	HC	2.30505	0.00873745
Clostridium difficile	HC	2.05029	0.035019
Coprobacillus unclassified	HC	2.50547	0.0264269
Odoribacter splanchnicus	HC	3.27688	0.00220726
Parabacteroides goldsteinii	HC	3.22653	0.0243731
Prevotella stercorea	HC	3.44088	0.00123248
Alloscardovia omnicolens	sIBS	2.30796	0.0177521
Bacteroides clarus	sIBS	3.92072	0.000257012
Clostridium nexile	sIBS	3.14367	0.00505307
Collinsella stercoris	sIBS	2.83038	0.0177521
Cronobacter malonaticus	sIBS	2.45835	0.0177521
Epsilon15likevirus unclassified	sIBS	2.71681	0.0177521
Fusobacterium ulcerans	sIBS	3.47286	0.00910009
Fusobacterium varium	sIBS	3.15587	0.00285464
Klebsiella phage 0507_KN2_1	sIBS	3.23212	0.0177521
Klebsiella phage KP36	sIBS	3.33315	0.0177521
Lactobacillus delbrueckii	sIBS	2.32722	0.0177521
Leuconostoc mesenteroides	sIBS	2.39833	0.0177521
Roseburia inulinivorans	sIBS	3.80966	0.0362239
Rothia unclassified	sIBS	2.0655	0.0379454
Ruminococcus gnavus	sIBS	4.16994	0.00314154
Serratia marcescens	sIBS	2.45762	0.0177521
Streptococcus gallolyticus	sIBS	2.97144	0.00729485
Streptococcus infantarius	sIBS	2.153	0.0474435
Streptococcus tigurinus	sIBS	2.14168	0.00689949
Anaerotruncus colihominis	mIBS	2.61087	0.0182833
Bacteroides coprocola	mIBS	3.66677	0.00104629
Clostridium bolteae	mIBS	3.11	0.0257055
Dorea formicigenerans	mIBS	2.94695	0.0391718
Lachnospiraceae bacterium 2_1_58FAA	mIBS	2.57056	0.000592497
Megamonas rupellensis	mIBS	3.07858	0.00750272
Oscillibacter unclassified	mIBS	3.2899	0.039115
Parabacteroides unclassified	mIBS	3.6941	0.00165399
Ruminococcus torques	mIBS	3.63462	0.00104329
Subdoligranulum sp 4_3_54A2FAA	mIBS	2.88265	0.0316805
Subdoligranulum unclassified	mIBS	3.97802	0.0357633
