# Supplementary material for: Altered metabolome and microbiome features provide clues in understanding irritable bowel syndrome and depression comorbidity
Source: ISME J. 2021 Nov 8;16(4):983–96. doi: 10.1038/s41396-021-01123-5 (PMC8940891; doi:10.1038/s41396-021-01123-5)
Supplement: Supplementary file 28 — Supplementary Tables 12 [file 41396_2021_1123_MOESM28_ESM.xlsx]

## Sheet: Table S12
Supplementary Table 12: Differentially abundant pathways between IBS patients with depression and healthy controls
Here the differentially abundant pathways analysis was performed based on the metagenomic profiles of 330 fecal samples that collected from the discovery cohort, including 185 IBS patients without depression (rIBS), 63 IBS patients with mild depression (mIBS), 16 IBS patients with moderate or severe depression (sIBS), and 66 healthy controls (HC). In total we identified 23 differentially abundant…
Pathways	Enriched Group	LDA	p value
NONMEVIPP_PWY	HC	2.9273	0.00774319
PEPTIDOGLYCANSYN_PWY	HC	2.85392	0.0197055
PWY_3001	HC	2.78054	0.0104997
PWY_5101	HC	2.75875	0.0497622
PWY_6121	HC	2.96939	0.03432
PWY_6122	HC	2.97632	0.0374091
PWY_6277	HC	2.97632	0.0374091
PWY_6386	HC	2.8475	0.0143284
PWY_6387	HC	2.90432	0.0159325
PWY_7219	HC	2.97872	0.0125882
PWY_724	HC	2.97137	0.00491758
PWY_7383	HC	2.69029	0.00910899
PWY66_399	HC	2.58575	0.00859865
THRESYN_PWY	HC	2.75775	0.0210394
TRNA_CHARGING_PWY	HC	2.92546	0.0343858
PWY66_400	sIBS	2.94045	0.0259544
TRPSYN_PWY	sIBS	2.98315	0.00204403
FOLSYN_PWY	mIBS	2.24917	0.00519781
PWY_5189	mIBS	2.08175	0.0127726
PWY_5505	mIBS	2.07743	0.0127773
PWY_6612	mIBS	2.21798	0.00535892
PWY_7316	mIBS	2.51204	0.0226099
SALVADEHYPOX_PWY	mIBS	2.31209	0.0470998
