# Supplementary material for: Altered metabolome and microbiome features provide clues in understanding irritable bowel syndrome and depression comorbidity
Source: ISME J. 2021 Nov 8;16(4):983–96. doi: 10.1038/s41396-021-01123-5 (PMC8940891; doi:10.1038/s41396-021-01123-5)
Supplement: Supplementary file 29 — Supplementary Tables 13 [file 41396_2021_1123_MOESM29_ESM.xlsx]

## Sheet: Table S13
Supplementary Table 13: Differentially abundant serum metabolites between IBS patients with and without depression.
Here the differentially abundant metabolites analysis was performed based on the metabolomic profiles of 259 IBS serum samples that collected from the discovery cohort, including 181 IBS patients without depression (rIBS), 62 IBS patients with mild depression (mIBS) and 16 IBS patients with moderate or severe depression (sIBS).
Mode	M/Z	Annotation	Mean abundance in rIBS	Mean abundance in mIBS	Mean abundance in sIBS	p value	VIP
NEG	102.948		9581.85	8755.93	9247.6	0.00361611	1.57359
NEG	104.928		344.48	325.953	330.723	0.0321631	1.05373
NEG	122.893		1509.07	1451.28	1357.3	0.0419085	1.06743
NEG	126.88		1148.23	1066.86	1026.83	0.0021144	1.30564
NEG	134.886		5540.04	4790.85	5201.02	0.0221529	1.15318
NEG	136.882		2030.69	1771.17	1809.5	0.0191644	1.20671
NEG	143.029		242.645	211.093	226.766	0.00820956	1.2246
NEG	145.061	L-Glutamine	1202.56	1084.95	1153.09	0.0437699	1.03776
NEG	146.935		1984.01	1873.99	1924.14	0.0398068	1.11825
NEG	146.938		15275.9	14253.1	14484.9	0.0307345	1.31252
NEG	151.112		184.789	151.118	111.951	0.0377171	1.04422
NEG	155.873		1226.84	1095.86	1084.26	0.0191428	1.22433
NEG	159.859		5236.09	4787.09	4866.99	0.0316169	1.08681
NEG	161.024		272.014	251.279	259.411	0.024406	1.06367
NEG	161.854		2039.52	1821.99	1802.15	0.00705238	1.2882
NEG	167.02	Uric acid	3653.27	3387.52	3196.83	0.0109638	1.05347
NEG	190.927		12867.2	11784.7	12371.9	0.0234286	1.28597
NEG	195.102		1298.97	1127.71	764.048	0.0311573	1.03968
NEG	208.844		557.377	521.317	541.436	0.0214457	1.28923
NEG	210.945		1739.33	1555.3	1628.45	0.00208492	1.51997
NEG	224.996		455.075	394.495	432.402	0.0110511	1.23262
NEG	239.092		5477.59	4654.6	3279.29	0.0236505	1.07165
NEG	240.095	5-Methyldeoxycytidine	731.345	657.103	472.026	0.038407	1.02531
NEG	250.144		485.191	543.441	502.247	0.040991	1.22882
NEG	258.915		428.679	391.4	368.353	0.0194624	1.26967
NEG	260.915		418.986	397.936	413.07	0.0127476	1.19386
NEG	261.073		579.561	497.782	377.614	0.0178969	1.135
NEG	266.803		2126.49	2035.26	1989.15	0.0287227	1.22705
NEG	268.8		3390.51	3242.79	3109.72	0.0210729	1.30402
NEG	270.797		2202.11	2115.34	2070.27	0.0409975	1.24346
NEG	272.794		706.169	676.677	649.917	0.0289708	1.28524
NEG	278.829		859.847	812.19	803.365	0.0111176	1.21997
NEG	279.232	Linoleic acid	652.157	753.543	857.593	0.0174357	1.30801
NEG	280.235		133.446	158.736	165.845	0.0276373	1.19444
NEG	280.826		413.382	393.103	405.276	0.035521	1.12111
NEG	283.263	Stearic acid	1350.61	1189.53	1183.07	0.00440199	1.45313
NEG	284.267		273.747	247.567	248.444	0.00613306	1.32932
NEG	295.188		128.581	149.526	147.737	0.000492418	1.6127
NEG	296.129		211.279	177.363	188.098	0.0140423	1.18766
NEG	303.232	Arachidonic Acid (peroxide free)	202.725	237.329	185.726	0.00311897	1.40177
NEG	305.917		440.05	410.054	394.232	0.0465504	1.073
NEG	306.917		561.381	506.809	590.567	0.0459666	1.13053
NEG	307.079		227.126	206.974	166.119	0.0412514	1.07396
NEG	307.855		5721.86	5366.14	5529.03	0.0278733	1.22961
NEG	308.915		189.485	175.556	176.117	0.0205607	1.22964
NEG	310.148		117.156	100.812	111.511	0.0212098	1.03004
NEG	311.168	2-Hydroxyethinylestradiol	2157.01	1805.8	1835.25	0.0192922	1.31909
NEG	316.947		6259.44	5907.77	5963.76	0.036221	1.09403
NEG	323.219		334.624	355.916	362.027	0.00134846	1.65863
NEG	324.766		339.69	316.35	326.048	0.0193615	1.28494
NEG	325.183		2338.29	1923.37	2008.4	0.00707161	1.3665
NEG	327.146		842.495	974.313	1005.52	0.00247197	1.35328
NEG	328.147		229.628	264.123	272.62	0.000944021	1.40423
NEG	328.755		509.023	481.52	517.886	0.0444123	1.20795
NEG	328.902		1111.02	1024.5	1051.47	0.00511324	1.31975
NEG	329.061		286.992	241.04	182.423	0.03243	1.09136
NEG	330.752		228.767	217.437	212.029	0.0265384	1.23568
NEG	330.898		437.429	408.027	432.825	0.0119925	1.21315
NEG	333.103		171.98	191.328	186.622	0.0143218	1.21538
NEG	334.086		119.544	137.363	155.742	0.000499503	1.63889
NEG	336.787		194.273	172.789	180.397	0.0105945	1.32469
NEG	336.857		6238.47	5614.9	5652.85	0.00807686	1.41656
NEG	337.235	5,6-DHET	204.1	231.604	234.74	0.00012752	1.62526
NEG	338.858		371.533	345.537	345.272	0.047252	1.10609
NEG	339.199		1018.97	836.934	869.568	0.012746	1.27933
NEG	340.857		774.19	721.014	733.534	0.00971556	1.29491
NEG	341.141		390.443	452.829	443.135	0.00147893	1.41777
NEG	343.138		666.259	743.394	774.255	0.00487104	1.17449
NEG	344.142		122.515	141.942	146.925	0.000382301	1.32228
NEG	344.852		196.86	187.007	191.358	0.0030493	1.5034
NEG	346.176		105.453	126.305	139.305	0.000920668	1.76369
NEG	347.17		349.143	435.284	425.897	0.000243331	1.65559
NEG	347.219	3α,21-Dihydroxy-5β-pregnane-11,20-dione	320.564	367.65	381.553	0.0108527	1.34643
NEG	349.235	Tetrahydrocorticosterone	239.534	291.308	241.667	0.00221209	1.50748
NEG	353.141	S-Adenosylmethioninamine	277.463	351.521	320.732	0.00616896	1.40637
NEG	353.162		351.999	474.084	497.484	5.33664e-05	1.68564
NEG	355.157		6737.28	9145.68	9448.81	3.35638e-05	1.66866
NEG	356.159		1960.83	2659.24	2699.18	2.30257e-05	1.71811
NEG	357.16		476.528	629.736	644.719	8.34008e-05	1.6511
NEG	360.188		618.26	676.308	711.46	0.001983	1.00309
NEG	360.192		602.338	738.532	903.215	9.5425e-05	2.01458
NEG	362.229		141.743	165.938	150.376	0.000157715	1.74932
NEG	369.172		4888.92	5182.49	6038.68	0.001003	1.29223
NEG	370.175		1438.97	1538.79	1798.33	0.000841213	1.30028
NEG	371.175		354.185	390.605	434.321	0.000966074	1.32132
NEG	377.163		146.927	178.813	182.021	0.00228534	1.55385
NEG	379.157		2589.2	3234.17	3137.33	0.00316822	1.46377
NEG	380.159		782.863	981.008	939.933	0.00327573	1.45049
NEG	381.172		4359.46	5304.64	4770	0.0173136	1.27366
NEG	382.175		1373.83	1662.98	1515.97	0.0156064	1.29964
NEG	383.188		12756.8	16215.2	18539.7	0.000205276	1.32913
NEG	384.19		3969.78	5068.44	5700.51	0.000156111	1.35319
NEG	384.934		4595.68	4437.14	4428.44	0.0397706	1.08791
NEG	385.191		961.91	1225.32	1334.95	0.000166005	1.33979
NEG	385.937		332.683	314.297	320.411	0.0212968	1.20611
NEG	386.193		142.446	190.81	204.31	8.47068e-05	1.45806
NEG	386.713		267.875	241.059	261.342	0.0408819	1.21586
NEG	390.261		99.8285	124.983	111.903	0.000199357	1.74615
NEG	393.276		4544.17	3886.59	3663.75	0.0221426	1.31443
NEG	394.28		1058.72	891.794	860.85	0.0499393	1.17966
NEG	394.746		134.505	127.134	136.179	0.0216413	1.22884
NEG	394.889		1378.5	1302.29	1287.76	0.0436178	1.1461
NEG	395.274		1562.37	1302.43	1239.43	0.0188384	1.2998
NEG	396.276	PGF2α Ethanolamide	374.845	330.184	305.331	0.0290232	1.21272
NEG	396.889		1865.1	1754.04	1833.41	0.017189	1.15347
NEG	398.232		292.26	279.215	272.092	0.0313241	1.12928
NEG	398.885		743.11	682.598	729.247	0.0304746	1.10325
NEG	403.157		164.417	196.396	135.552	0.00154636	1.4669
NEG	403.305		22341	18297.4	18964.4	0.0197027	1.23477
NEG	404.308		5407.49	4385.96	4627.85	0.0189505	1.29971
NEG	405.311		892.488	746.156	736.08	0.0130068	1.35142
NEG	406.314		116.666	99.0479	104.745	0.0343543	1.20158
NEG	408.845		136.365	127.353	132.347	0.0100249	1.28588
NEG	409.254		188.785	217.71	204.701	0.00601451	1.24121
NEG	415.143		190.874	243.222	243.052	9.51453e-05	1.88428
NEG	421.154		389.501	603.965	602.637	2.86971e-05	2.06663
NEG	421.997		189.427	201.531	220.419	0.0121307	1.05895
NEG	423.152		135.91	204.321	192.456	5.26836e-05	2.05381
NEG	431.138		3510	4686.5	4636.86	0.000354364	2.00322
NEG	431.182		2517.83	3715.09	3714.92	9.4438e-05	2.05904
NEG	432.141		739.801	972.004	988.528	0.00040537	1.96258
NEG	432.186		560.389	845.612	822.611	6.66404e-05	2.08696
NEG	432.864		136.498	121.848	137.859	0.0413752	1.11729
NEG	433.145		133.729	186.304	162.152	0.000351499	1.58843
NEG	447.152		354.015	414.099	584.631	0.000287645	1.64831
NEG	448.668		160.653	151.443	148.527	0.0290988	1.23715
NEG	449.172		1644.05	2059.76	2073.34	8.98885e-05	1.93182
NEG	450.175		443.506	544.725	534.887	0.000134673	1.91697
NEG	450.705		135.741	122.548	126.561	0.00171348	1.45798
NEG	451.17		588.247	713.225	713.479	0.000160434	1.85827
NEG	452.173		150.761	183.709	173.361	0.000413003	1.78967
NEG	452.707		279.38	267.672	251.363	0.0272072	1.20536
NEG	452.921		6028.06	5752.98	5755.74	0.0286102	1.17347
NEG	453.924		508.992	471.295	476.152	0.0207305	1.14487
NEG	454.702		270.791	256.098	245.849	0.0411723	1.13754
NEG	454.925		192.771	176.188	181.379	0.0137028	1.14986
NEG	455.23		2118.14	1850.83	2056.73	0.00967514	1.40916
NEG	456.233		503.877	439.506	495.166	0.00354271	1.53468
NEG	456.704		155.785	143.274	132.772	0.00982323	1.26963
NEG	457.225		42635.7	38083	41787.2	0.0185018	1.33136
NEG	458.227		14386	12699	13993.7	0.0120506	1.37281
NEG	459.201		12117.1	15380.3	16085.9	6.75696e-05	1.9997
NEG	459.228		3704.66	3262.25	3546.09	0.011068	1.39744
NEG	460.204		3300.74	4165.41	4517.72	6.93388e-05	2.01095
NEG	461.207		665.569	843.918	894.354	4.45433e-05	2.0139
NEG	463.164		3702.79	5558.37	5439.51	0.000802191	1.89206
NEG	464.167		862.253	1232.86	1203.34	0.000971762	1.87975
NEG	464.876		701.497	665.035	672.426	0.0332683	1.0708
NEG	465.17		172.189	257.214	242.195	0.000510204	1.95691
NEG	467.114		254.435	350.741	362.437	0.000207578	2.01304
NEG	468.165		104.031	122.599	140.113	0.0016703	1.2334
NEG	470.193		564.286	798.48	792.792	0.000123124	2.03283
NEG	471.196		139.766	198.432	205.852	6.96035e-05	2.05362
NEG	474.832		343.166	318.639	333.167	0.0392801	1.08655
NEG	490.186		542.016	651.586	699.969	2.37961e-05	1.83781
NEG	491.19		194.947	238.606	275.301	5.85875e-06	1.90127
NEG	491.342		168.149	217.33	256.893	0.000212368	1.88069
NEG	498.211		278.005	323.641	322.402	0.000735245	1.63294
NEG	498.644		181.482	170.017	172.609	0.00847016	1.48898
NEG	500.633		492.619	461.599	465.692	0.0390898	1.2581
NEG	502.63		632.354	591.819	626.487	0.0114914	1.39744
NEG	504.308		135.343	156.899	145.059	0.0354646	1.04084
NEG	504.627		468.624	439.153	461.212	0.0333477	1.18364
NEG	506.624		231.507	215.183	217.775	0.0177885	1.26638
NEG	508.28		286.463	378.678	406.323	0.00018015	1.86698
NEG	510.664		239.326	212.215	221.696	0.00897424	1.333
NEG	510.879		554.405	504.826	549.256	0.0492641	1.05302
NEG	512.661		257.117	245.032	238.361	0.0474006	1.10786
NEG	513.12		850.635	925.597	948.753	0.00789044	1.44082
NEG	514.123		327.905	362.427	355.249	0.00434704	1.48414
NEG	514.657		171.919	160	161.078	0.0271736	1.18311
NEG	520.908		6734.45	6425.96	6412.93	0.0308242	1.10249
NEG	521.911		635.569	598.562	591.229	0.0468687	1.03755
NEG	522.684		216.152	198.493	206.375	0.0276535	1.11585
NEG	522.912		254.353	237.386	235.133	0.00908189	1.35344
NEG	525.212		101.355	85.4302	96.4207	0.0102563	1.3156
NEG	531.062		474.933	570.297	545.371	0.0119956	1.37214
NEG	532.065		158.294	184.001	180.593	0.0174952	1.27644
NEG	532.864		651.93	616.517	635.386	0.0119302	1.24632
NEG	536.878		160.867	148.807	148.896	0.0350105	1.10078
NEG	544.818		565.213	521.407	546.572	0.00612919	1.31845
NEG	548.179		280.633	391.642	389.915	0.000850953	1.88377
NEG	551.1		834.001	736.725	813.984	0.00212943	1.41155
NEG	552.102		365.322	320.12	381.005	0.0036319	1.36465
NEG	558.117		576.472	631.432	638.732	0.000571081	1.50657
NEG	558.809		86.0007	73.9224	90.4478	0.00908459	1.22889
NEG	560.588		619.701	585.214	591.578	0.0400068	1.22353
NEG	562.585		524.438	491.395	502.218	0.0366387	1.23156
NEG	564.342		10242.6	12637.8	14611.6	0.000149466	1.89746
NEG	564.582		300.325	281.837	271.84	0.0173766	1.24604
NEG	565.345		3755.24	4663.33	5253.67	0.000110624	1.91693
NEG	566.349		731.91	959.221	1055.36	0.000102511	1.8176
NEG	566.595		136.29	130.28	130.447	0.0186064	1.35363
NEG	568.619		187.834	182.368	172.28	0.0178825	1.37229
NEG	570.617		238.04	215.287	221.214	0.0292353	1.13104
NEG	580.337		261.112	321.1	328.142	0.000245901	1.71726
NEG	580.631		218.445	207.793	200.679	0.0161018	1.28141
NEG	588.328		2407.91	2704.2	2097.44	0.0194966	1.05277
NEG	588.895		7385.49	7130.89	7134.14	0.0338269	1.14409
NEG	589.332		810.768	899.033	703.169	0.0151814	1.00237
NEG	591.347		199.885	255.013	224.84	0.0126931	1.02351
NEG	595.492	Glycerol triundecanoate	1946.7	2455.98	1979.24	0.0250584	1.20881
NEG	596.495		766.474	990.406	802.923	0.0199325	1.20599
NEG	602.846		263.705	247.847	258.083	0.0147163	1.2531
NEG	610.806		276.692	260.609	265.443	0.0214838	1.18345
NEG	612.806		462.488	426.186	459.862	0.00949829	1.23916
NEG	613.538		190.419	163.809	167.459	0.00696397	1.33972
NEG	616.801		132.994	123.686	126.11	0.0313837	1.02799
NEG	617.474		1007.61	1280.31	1012.64	0.0148812	1.21719
NEG	621.31		207.761	248.434	267.713	0.000303206	1.63953
NEG	622.762		124.528	113.522	110.554	0.0164509	1.249
NEG	624.761		169.683	156.892	169.099	0.0216913	1.13975
NEG	626.104		304.353	325.309	329.262	0.00132217	1.50483
NEG	626.761		154.716	147.45	150.605	0.0419458	1.10467
NEG	630.577		112.063	101.445	105.087	0.00218919	1.62966
NEG	638.274		193.443	214.58	195.343	0.0496413	1.0483
NEG	640.29		322.826	367.845	301.59	0.0364711	1.05874
NEG	646.853		538.555	481.512	509.112	0.0491189	1.15863
NEG	655.25		146.595	191.598	228.434	2.71234e-05	2.01555
NEG	656.316		405.642	485.053	364.041	0.00880047	1.06353
NEG	656.882		5514.86	5214.43	5204.98	0.0235469	1.16012
NEG	657.319		155.178	175.16	137.191	0.00671118	1.06888
NEG	658.886		269.937	250.655	254.729	0.020387	1.16617
NEG	668.838		550.997	509.429	529.877	0.00714393	1.29483
NEG	670.833		236.884	217.715	227.193	0.00888923	1.13462
NEG	671.265		223.508	278.665	283.205	3.17626e-06	2.14775
NEG	676.505		197.964	182.569	187.097	0.0149342	1.30466
NEG	678.502		207.736	195.465	197.17	0.0185611	1.41639
NEG	680.5		151.349	136.672	147.058	0.0377809	1.25594
NEG	680.793		397.709	378.859	387.618	0.0156617	1.31526
NEG	681.294		2554.47	3113.17	3289.84	8.34666e-06	2.08144
NEG	682.297		991.652	1157.45	1236.03	1.26471e-05	2.1144
NEG	683.3		247.427	295.104	321.104	2.46415e-06	2.14115
NEG	690.875		198.721	189.637	181.894	0.0415466	1.10856
NEG	692.748		220.809	203.678	213.056	0.0188052	1.26416
NEG	694.091		124.045	142.861	142.34	3.01505e-05	1.79517
NEG	694.747		194.137	186.354	187.443	0.0098255	1.48387
NEG	698.284		171.79	199.538	213.336	0.000221009	1.64489
NEG	714.84		509.001	477.068	495.459	0.0489208	1.1225
NEG	720.305		262.346	325.348	314.622	6.30347e-06	2.05083
NEG	721.308		110.71	131.356	138.141	4.67562e-06	1.9829
NEG	724.303		224.894	255.338	210.418	0.0292718	1.00738
NEG	724.869		4948.45	4741.38	4662.34	0.0181546	1.16364
NEG	725.873		649.704	624.139	606.287	0.0355092	1.15436
NEG	726.873		256.991	244.509	236.581	0.0108413	1.37743
NEG	734.374		223.736	340.745	314.38	0.000190154	1.9104
NEG	734.466		113.145	104.913	113.373	0.0262033	1.321
NEG	736.461		137.263	130.336	122.631	0.031905	1.23321
NEG	736.825		424.921	396.491	413.714	0.0033803	1.40203
NEG	738.819		194.264	182.158	182.008	0.044823	1.02416
NEG	744.42		906.562	1187.17	1081.81	2.94001e-05	2.0879
NEG	745.424		449.665	572.62	546.589	4.75568e-05	2.09312
NEG	746.428		126.72	165.229	161.796	3.74888e-05	2.0078
NEG	748.78		306.789	283.44	284.234	0.00189959	1.54622
NEG	753.225		152.089	186.12	187.629	2.39214e-05	2.09346
NEG	760.415		111.929	146.002	135.565	1.90497e-05	1.98938
NEG	762.079		180.693	202.239	203.479	0.000741063	1.5629
NEG	762.734		164.831	151.425	166.235	0.00340312	1.30449
NEG	772.451		543.316	687.012	760.187	0.000183002	1.92647
NEG	773.455		284.383	353.485	387.775	9.31199e-05	1.99072
NEG	782.827		443.217	407.153	431.247	0.0234714	1.2221
NEG	785.386		263.185	314.142	244.254	0.0392007	1.04265
NEG	792.422		268.48	247.113	253.302	0.0296584	1.25568
NEG	792.857		4408.9	4234.75	4212.91	0.0279784	1.16555
NEG	793.86		637.466	603.352	594.438	0.0430805	1.04676
NEG	798.414		191.892	180.195	183.169	0.0265491	1.23325
NEG	804.445		120.01	110.701	107.177	0.0117674	1.36077
NEG	806.434		111.897	104.424	102.567	0.0368502	1.26939
NEG	808.41		123.289	119.58	111.452	0.0285018	1.33471
NEG	810.409		150.067	138.521	140.582	0.0209343	1.34232
NEG	811.463		515.246	699.176	672.589	8.70081e-05	1.97311
NEG	812.469		288.844	383.572	373.827	8.92478e-05	1.93256
NEG	816.767		230.359	210.01	222.878	0.00825713	1.32848
NEG	818.485		121.714	150.999	164.233	0.000191506	1.73931
NEG	826.85		858.791	807.437	806.34	0.00704159	1.41522
NEG	827.852		136.306	124.24	126.553	0.00669205	1.36777
NEG	828.724		150.746	139.77	147.776	0.0049321	1.54855
NEG	830.722		138.836	133.808	137.013	0.0450193	1.10607
NEG	832.322		287	365.584	326.578	0.00604918	1.30425
NEG	84.0088		1089.93	1395.83	1346.37	1.04049e-05	2.11065
NEG	840.787		109.585	96.3315	102.112	0.0462389	1.15481
NEG	85.0287	Succinic aldehyde	174.117	160.387	158.842	0.0303642	1.1859
NEG	860.844		3364.16	3214.9	3192.42	0.018785	1.18348
NEG	861.847		535.012	507.61	516.974	0.0461662	1.10638
NEG	867.525		586.892	732.395	771.293	7.33248e-05	1.77089
NEG	868.529		344.438	438.732	435.033	3.14478e-05	1.85871
NEG	869.533		103.82	141.495	131.815	0.000166339	1.74546
NEG	871.332		514.114	735.9	714.693	0.0228979	1.04587
NEG	872.335		203.102	281.464	290.754	0.0337942	1.04861
NEG	872.796		219.398	204.905	216.996	0.0128344	1.20606
NEG	884.753		155.362	148.087	161.045	0.0372216	1.0849
NEG	89.0241	Lactic acid	2041.92	1806.69	1881.33	0.0400053	1.04667
NEG	894.837		877.319	827.13	819.323	0.0224449	1.09884
NEG	895.838		159.197	142.548	148.87	0.0176516	1.20092
NEG	926.315		139.741	167.68	170.508	5.19218e-05	1.95298
NEG	928.831		2517.82	2426.96	2394.7	0.0464114	1.11166
NEG	929.834		438.26	411.268	417.879	0.0268157	1.12015
NEG	940.783		150.714	141.649	143.372	0.0157568	1.25185
NEG	962.824		819.948	780.371	778.346	0.0395802	1.07279
NEG	963.825		163.055	145.232	154.752	0.000875916	1.47691
NEG	991.802		144.404	133.93	140.428	0.0162331	1.20007
NEG	996.818		1976.16	1862.29	1851.85	0.0330836	1.13696
NEG	997.821		370.852	353.645	356.147	0.0204974	1.28259
POS	115.054	Dihydrouracil	427.109	478.053	458.904	0.00476609	1.67496
POS	119.085		1500.99	1742.57	1651.25	0.00186661	1.74827
POS	120.08		139.939	127.974	119.74	0.0178177	1.29697
POS	120.088		163.296	179.857	167.901	0.00417153	1.66584
POS	121.088		536.249	491.747	497.43	0.00664633	1.39978
POS	122.096	1-Phenylethylamine	5631.82	5095.99	4801.08	0.0267943	1.21754
POS	123.099		617.705	552.658	527.26	0.025781	1.21523
POS	124.08		61.6473	45.982	41.3655	0.0365948	1.19524
POS	133.065	L-Asparagine	98.4441	113.941	103.903	0.0267159	1.30802
POS	134.096	2-Methylindoline	250.143	212.466	228.678	0.0228918	1.18748
POS	135.104		547.165	488.104	505.749	0.00342992	1.41161
POS	136.112		3782.52	3437.02	3227.55	0.0363485	1.16687
POS	137.115		400.751	361.372	331.339	0.0275763	1.17084
POS	148.111	Actinidine	140.215	127.983	126.182	0.0136779	1.356
POS	150.127		12728.3	11692.7	11452.5	0.015455	1.24283
POS	151.131		1373.89	1273.19	1214.14	0.011291	1.29563
POS	152.134		72.8232	66.1796	62.4861	0.00473978	1.3045
POS	158.963		95.8267	78.1524	64.996	0.00762629	1.40264
POS	162.127		139.839	132.525	125.369	0.0357795	1.23264
POS	164.143		424.896	385.607	383.415	0.00847842	1.28394
POS	170.059	Phosphorylcholine	84.8047	69.5458	78.8186	0.00693777	1.36993
POS	175.122	L-Arginine	148.64	135.07	128.387	0.0115012	1.39338
POS	176.142	Carboxynorspermidine	101.328	94.1464	91.0642	0.00842152	1.31452
POS	189.138	N,N-Dimethyltryptamine	100.691	91.482	85.6267	0.00762895	1.37479
POS	217.104		227.762	172.97	164.01	0.0167241	1.29995
POS	219.174		242.711	402.048	597.514	0.00199216	1.49271
POS	226.951		413.604	315.367	327.597	0.00699828	1.42031
POS	235.147		115.521	138.562	141.472	0.00650937	1.54805
POS	239.148		75.3149	93.5095	96.6971	0.00269054	1.60389
POS	243.018		97.4138	125.449	123.43	0.000912654	1.63959
POS	246.862		3283	3052.96	2914.12	0.0128916	1.04826
POS	248.862		166.836	144.645	145.768	0.00698954	1.29613
POS	249.06	Pyridoxamine-5'-Phosphate	71.0467	52.9341	65.8338	0.00982204	1.19651
POS	261.02	5-Methylthioribulose 1-phosphate	126.2	131.254	136.103	0.0253935	1.13017
POS	263.127		192.629	227.54	203.029	0.00369221	1.47587
POS	264.268		85.4653	76.6297	64.7095	0.00265362	1.25744
POS	271.205		70.8018	87.2129	84.1261	0.000196332	1.7462
POS	271.205		87.6925	151.926	176.631	0.00882153	1.23658
POS	274.273		65.466	79.7422	75.5498	0.013335	1.35698
POS	279.114		63.6662	76.4758	73.6446	0.000135485	1.80767
POS	283.174		165.341	206.377	219.906	0.00479659	1.49557
POS	284.294	Stearamide	294.923	348.064	367.228	0.0219202	1.2743
POS	285.297		59.7251	73.125	79.4847	0.0162536	1.33141
POS	288.921		69.4611	48.0172	45.6584	0.0167752	1.10447
POS	295.117		34.078	52.3724	36.2272	0.00171455	1.63912
POS	298.31		67.6535	81.4323	85.8458	0.00120835	1.83158
POS	306.894		115.061	97.7973	86.6783	0.011708	1.4109
POS	307.117		124.38	142.777	143.547	0.00638406	1.56591
POS	308.89		44.8288	36.3443	33.5638	0.0296023	1.27017
POS	313.273	10-oxo-nonadecanoic acid	170.824	156.44	154.084	0.0201116	1.3701
POS	313.32		213.493	258.161	293.997	0.0109244	1.3586
POS	314.304		97.6003	165.276	195.221	0.000338424	1.78384
POS	321.028		182.013	251.453	251.436	0.00399871	1.64036
POS	323.158		72.4633	59.7882	57.9801	0.0106007	1.46823
POS	327.201		219.907	258.212	277.667	0.00533355	1.49423
POS	331.13		526.498	706.646	717.676	0.00282622	1.71921
POS	331.208		165.621	128.004	140.011	0.0435797	1.09541
POS	332.33		3339.24	477.361	397.031	0.000797562	1.36134
POS	335.176		99.317	122.862	113.691	6.64025e-05	1.72968
POS	335.176		147.057	250.385	298.426	0.00558175	1.33758
POS	335.255	Tetrahydrodeoxycorticosterone	314.303	262.758	240	0.00772636	1.27482
POS	341.265	15(S)-HpEDE	464.109	500.82	515.531	0.0412091	1.04142
POS	353.265		5284.84	4080.57	4047.74	0.00524134	1.6049
POS	354.269		1110.03	865.206	856.88	0.00333891	1.64938
POS	361.096		68.1764	82.4238	88.7009	8.04784e-05	1.94076
POS	362.925		292.61	208.033	214.08	0.00484565	1.43719
POS	371.227		114.752	129.472	142.361	0.0145115	1.35791
POS	371.227		105.256	119.752	128.413	0.0114546	1.43465
POS	371.227	17-phenyl trinor-13,14-dihydro Prostaglandin A2	208.132	247.557	248.075	0.00748233	1.44177
POS	377.09		870.055	1069.3	1127.55	0.000301138	1.97076
POS	378.094		143.936	178.893	192.103	0.000456824	1.95252
POS	381.297		66909.5	59042.5	61617.5	0.00182708	1.70674
POS	382.3		15610.4	13724.2	14062.1	0.00206285	1.70129
POS	383.303		2011.58	1734	1787.21	0.0021822	1.71229
POS	384.305		215.521	187.909	197.772	0.00214251	1.66593
POS	386.837		56.5041	49.6334	49.6144	0.033985	1.04524
POS	387.192		525.634	690.073	711.9	0.000641889	1.8585
POS	388.833		44.3726	37.8111	38.8608	0.0165268	1.02573
POS	391.164		168.755	196.92	206.429	0.00417257	1.63795
POS	393.296	Chenodeoxycholic Acid	86.4641	71.4307	75.6271	0.00866944	1.39301
POS	395.276		564.041	474.724	500.721	0.00330202	1.58114
POS	397.2	Pregnenolone sulfate	132.69	154.884	159.659	0.00418305	1.67578
POS	397.2		559.959	640.735	626.912	0.00661138	1.56918
POS	407.182		188.266	231.818	278.419	0.00182851	1.69143
POS	409.159		886.506	1025.46	974.988	0.00223835	1.74483
POS	409.328		83.163	60.5963	64.0436	0.000838988	1.73865
POS	410.323		377.961	467.515	515.022	0.0108329	1.38922
POS	411.179		269.28	316.246	320.375	0.0108743	1.48778
POS	411.326	γ-Tocotrienol	77.6147	105.585	112.236	0.00585259	1.3977
POS	415.211		7110.39	8204.75	7407.45	0.00807093	1.61744
POS	415.253		198.575	239.915	238.456	0.00946895	1.41981
POS	416.214		1894.31	2094.36	1986.33	0.00422462	1.65895
POS	417.158		429.72	661.326	527.297	0.000447958	1.79811
POS	417.216		327.658	365.126	339.347	0.00265964	1.74994
POS	418.161		92.1037	132.877	116.316	0.000274967	1.86325
POS	419.182		306.664	350.987	379.017	0.00168667	1.83871
POS	420.884		61.921	48.9184	44.6198	0.0223518	1.28504
POS	421.197		223.012	240.812	255.73	0.0100505	1.57099
POS	422.383		254.844	285.02	261.794	0.00797074	1.38605
POS	423.343		65.4391	82.3538	90.7851	0.00253045	1.71779
POS	429.317		1345.33	1430.15	1507.12	0.0100416	1.18982
POS	430.321		328.042	345.515	374.951	0.0109152	1.17664
POS	430.913		998.622	759.121	754.074	0.00763249	1.43813
POS	431.916		69.8939	51.7281	55.6705	0.0187213	1.36162
POS	433.153		763.529	992.716	980.429	0.000428394	1.92211
POS	435.168		160.037	267.216	278.416	0.00137171	1.53018
POS	436.398		273.407	307.025	288.125	0.00335752	1.59185
POS	437.359	5b-Cholestane-3a,7a,12a,25-tetrol	120.061	82.3743	114.019	0.0209537	1.20493
POS	438.378		77.8447	94.5076	88.4562	0.00385353	1.53017
POS	439.14		2400.7	2903.6	2992.76	0.000222111	1.78123
POS	440.143		474.068	561.904	591.346	0.00025251	1.81728
POS	441.146		75.8544	94.1652	95.8273	0.000216487	1.87494
POS	442.868		143.877	111.476	101.349	0.00483497	1.46987
POS	443.333		3582.74	3866.34	3980.19	0.0143462	1.06461
POS	444.336		890.719	945.487	985.119	0.0164459	1.01104
POS	444.864		55.6128	44.8685	42.6675	0.0104679	1.42191
POS	447.168		141.069	212.067	202.491	0.0179219	1.21233
POS	449.184		1342.22	1765.22	1651.82	0.000211838	1.72646
POS	450.187		299.102	394.5	361.34	0.000157956	1.74062
POS	451.208		191.113	218.533	226.835	0.00464284	1.48815
POS	453.166		3622.35	2914.99	2709.39	0.0091634	1.30028
POS	454.169		913.556	712.993	664.045	0.00838522	1.30625
POS	455.135		849.19	954.667	972.784	0.000141686	1.99101
POS	456.138		176.587	201.015	199.633	0.000156743	1.99345
POS	457.15		335.13	473.277	448.37	0.00245895	1.67742
POS	457.349		2548.81	2720.57	2823.11	0.0143522	1.09622
POS	458.352		658.087	711.034	749.985	0.0220068	1.09639
POS	459.279		162.328	197.998	184.768	0.0216561	1.31201
POS	463.171		102.148	114.633	126.088	0.00686517	1.39688
POS	465.179		3574.76	5219.82	5521.07	0.000283418	1.95223
POS	465.377		64.4149	79.5154	86.0623	0.0049337	1.48816
POS	466.182		772.538	1104.93	1175.34	0.000298939	1.93041
POS	466.408		266.903	331.941	314.872	0.00331801	1.47233
POS	467.185		126.455	194.267	196.229	0.000247305	1.95283
POS	467.412		78.145	95.9425	89.6776	0.0022916	1.56843
POS	468.388		200.43	241.391	240.147	0.00184318	1.66835
POS	469.312		405.211	361.807	326.314	0.00401681	1.48704
POS	470.315		107.824	93.6791	85.9823	0.00261774	1.5458
POS	471.166		6649.46	8216.28	8293.92	0.000755007	1.64242
POS	472.169		1367.48	1697.73	1711.84	0.00091002	1.60885
POS	473.145		245.305	283.989	297.335	0.00196942	1.82941
POS	473.171		244.028	287.136	294.862	0.00154481	1.55875
POS	479.239		106.184	126.087	148.854	0.00441334	1.49158
POS	480.424		252.819	307.247	311.374	0.00125427	1.73093
POS	481.427		74.281	86.567	93.5101	0.00074877	1.77843
POS	482.404		550.198	672.891	705.093	0.00105547	1.63294
POS	483.407		156.811	191.193	203.952	0.00105611	1.66054
POS	487.161		20154.4	23446.8	23675.4	0.00023042	2.00917
POS	488.164		3972.44	4657.64	4742.62	0.000236402	2.04516
POS	488.871		32.0247	25.5518	20.986	0.0109241	1.39661
POS	489.167		697.02	803.497	834.135	0.000214331	2.03471
POS	489.176		322.486	437.916	347.308	0.0122093	1.40398
POS	490.17		82.926	96.3613	102.227	0.000375669	1.95761
POS	495.298		419.452	508.778	594.011	0.001976	1.70873
POS	496.419		409.844	523.965	546.968	0.000678052	1.66493
POS	497.09		229.25	296.496	300.475	0.00414582	1.39969
POS	497.422		122.696	163.034	165.366	0.000789659	1.68106
POS	498.9		456.985	358.035	323.576	0.00711301	1.41805
POS	499.903		38.266	27.5525	29.7635	0.00688562	1.46135
POS	503.134		261.318	279.977	268.051	0.00504533	1.27997
POS	503.306		99.4741	129.299	119.868	0.00881657	1.45374
POS	504.226		65.2403	46.1517	48.7831	0.00533202	1.30072
POS	509.184		129.084	232.112	268.606	0.011925	1.22429
POS	510.236		747.9	1117.43	1037.48	0.0002606	1.92245
POS	510.434		388.829	457.931	451.696	0.00155691	1.64279
POS	511.24		172.009	273.701	247.96	0.000282532	1.87984
POS	511.359		1110.49	939.694	727.294	0.0189649	1.17901
POS	512.362		307.898	255.458	185.552	0.0125533	1.20248
POS	512.414		518.91	633.836	655.907	0.00185059	1.63824
POS	513.104		512.115	421.968	327.679	0.0160784	1.04048
POS	513.212		171.045	232.043	223.882	0.0012599	1.69466
POS	513.417		154.936	182.563	188.978	0.00169274	1.65865
POS	519.398		137.542	152.808	157.123	0.0349518	1.28212
POS	520.403		43.2735	48.0098	49.5295	0.0453328	1.25178
POS	522.811		47.4468	38.3528	37.0082	0.00421022	1.42822
POS	526.43		1234.42	1496.86	1597.65	0.00216924	1.61502
POS	527.433		370.244	435.635	469.352	0.00115515	1.66988
POS	528.436		74.3896	90.8463	98.8388	0.0024731	1.58888
POS	529.207		107.674	137.49	139.721	0.000626774	1.90489
POS	531.273		4974.9	5791.96	5953.41	0.00395877	1.63403
POS	532.276		1748.06	2039.38	2074.11	0.00453802	1.63474
POS	533.279		353.495	452.118	422.144	0.00175838	1.76168
POS	534.369		50.0915	44.3888	43.1178	0.00241031	1.42233
POS	538.536		234.808	152.929	158.604	0.00552867	1.13515
POS	539.254		79.2445	116.294	113.774	0.00126608	1.7455
POS	540.247		102.439	128.909	124.976	0.0198352	1.29105
POS	540.445		769.844	921.121	1013.92	0.00197178	1.65045
POS	541.119		133.364	92.7121	81.0142	0.013633	1.05227
POS	541.449		244.361	291.766	321.621	0.0031771	1.57844
POS	553.457		629.883	367.401	340.927	0.00411315	1.01744
POS	554.46		238.405	109.716	113.106	0.00324788	1.06769
POS	554.461		272.966	302.868	290.068	0.0010106	1.59022
POS	555.464		89.5907	102.667	97.5009	0.00384286	1.4803
POS	556.44		589.806	711.731	726.343	0.00200373	1.63347
POS	556.858		48.0308	38.4108	38.4576	0.0198744	1.31906
POS	557.443		191.866	229.939	228.945	0.00341443	1.5932
POS	559.515		1859.5	1223.6	843.106	0.00804861	1.13525
POS	560.518		673.84	449.613	296.867	0.0058249	1.2002
POS	565.246		1004.17	1777.62	2167.44	0.00631819	1.36021
POS	566.249		311.403	543.555	666.247	0.00299282	1.38951
POS	566.887		595.465	443.731	426.263	0.0058092	1.45532
POS	567.89		57.3453	39.9928	40.4837	0.00541902	1.50478
POS	568.476		221.882	244.193	235.702	0.004555	1.47345
POS	569.479		72.9682	82.4318	82.6498	0.00188895	1.54321
POS	570.456		1308.91	1582.61	1618.59	0.00194416	1.61473
POS	571.459		421.531	499.058	522.628	0.00213623	1.57878
POS	572.462		93.5453	114.442	109.201	0.00423361	1.55073
POS	576.331		6606.57	7758.06	7387.49	0.00141166	1.71601
POS	577.334		2465.84	2866.49	2740.98	0.00132982	1.73359
POS	578.337		528.884	623.209	591.205	0.00167299	1.7185
POS	578.842		34.2294	29.4186	26.7123	0.0251815	1.31332
POS	581.241		72.4726	120.467	142.462	0.00502966	1.37932
POS	584.31		74.7329	103.364	101.555	0.000460837	1.84333
POS	584.471		759.873	909.924	955.784	0.0027896	1.58442
POS	585.269	Bilirubin	347.364	329.78	268.777	0.022776	1.04751
POS	585.475		253.583	303.303	322.967	0.00375911	1.58719
POS	586.272		132.524	121.94	97.6382	0.0222683	1.05506
POS	586.478		56.2477	68.6758	69.621	0.00355052	1.62128
POS	588.339		40.5618	46.0023	53.9093	0.00241691	1.69915
POS	598.487		208.241	228.252	225.966	0.00360268	1.44922
POS	599.492		82.8853	88.9779	86.5536	0.0265101	1.26033
POS	600.466		579.541	678.9	691.602	0.00289503	1.57328
POS	601.47		191.419	228.512	232.091	0.00241433	1.5805
POS	604.361		79.4742	82.1022	86.4088	0.0440091	1.12009
POS	605.313		146.019	165.622	228.093	0.00565872	1.50137
POS	606.317		49.3192	61.7678	83.2213	0.00360655	1.59425
POS	612.502		153.576	168.934	166.788	0.00279081	1.48431
POS	614.482		1203.12	1422.97	1428.58	0.0039882	1.51447
POS	615.485		420.998	500.806	502.444	0.00572849	1.47837
POS	621.309		19775.1	29049.6	32932.7	0.0125523	1.40751
POS	622.312		6653.64	9747.45	11183.4	0.00910951	1.42221
POS	623.318		1752.21	2539.14	2789.65	0.0291179	1.28798
POS	624.845		53.3228	40.5113	43.0586	0.00565014	1.47377
POS	627.296		55.7531	64.719	77.0672	0.00134401	1.78139
POS	628.497		648.63	793.664	783.486	0.00238752	1.5948
POS	629.501		238.848	282.113	286.267	0.00273998	1.58068
POS	630.504		56.7656	65.7662	70.6843	0.00504493	1.51257
POS	634.874		545.583	388.479	384.292	0.00570215	1.4598
POS	635.877		55.6188	41.1944	40.127	0.00502509	1.46791
POS	637.303		1377.28	1875.78	2124.59	0.00250616	1.55193
POS	638.307		497.96	687.235	765.543	0.00327191	1.53691
POS	639.313		153.4	238.631	288.55	0.00109554	1.58606
POS	642.513		156.967	172.863	168.667	0.0102528	1.201
POS	644.492		461.249	546.589	549.269	0.00361411	1.56659
POS	645.495		171.571	202.729	211.267	0.00477326	1.52146
POS	646.83		50.2061	42.3041	39.7022	0.00641665	1.48033
POS	653.335		390.184	444.818	433.382	0.00678171	1.39
POS	654.338		141.981	168.006	161.89	0.00782775	1.32389
POS	656.528		109.862	119.19	117.568	0.00974165	1.27942
POS	658.508		935.214	1110.09	1119.17	0.00492224	1.47653
POS	659.285		2840.07	3151.65	3090.78	0.00671635	1.5038
POS	659.511		343.553	402.351	405.682	0.00357302	1.50641
POS	660.289		993.422	1111.88	1068.3	0.00969154	1.47344
POS	660.514		84.7441	99.0859	99.7221	0.00758908	1.39724
POS	661.297		434.088	528.14	603.097	0.000751509	1.70986
POS	662.302		121.893	155.422	183.054	0.000757165	1.68074
POS	663.314		76.022	97.1452	95.6948	0.0203668	1.33782
POS	669.329		247.824	426.113	465.312	0.00389509	1.51183
POS	670.333		95.0354	167.143	177.452	0.0032188	1.50785
POS	671.345		182.811	238.664	257.17	0.00242481	1.63815
POS	672.523		496.747	587.483	598.773	0.00248292	1.58147
POS	673.527		194.78	234.295	226.762	0.0025308	1.60491
POS	675.263		268.311	312.287	477.373	0.00839267	1.19604
POS	675.316		636.092	701.169	694.531	0.00184148	1.91737
POS	676.32		240.333	268.151	259.226	0.00237615	1.84728
POS	677.332		173.192	198.832	248.639	0.0140144	1.39441
POS	678.335		49.0166	63.5798	83.2578	0.00787966	1.46353
POS	682.361		1498.9	1957.1	1640.19	0.0200017	1.25008
POS	683.364		562.517	726.061	620.878	0.0196702	1.24084
POS	684.372		237.017	316.205	301.881	0.00969994	1.38331
POS	686.539		124.553	133.407	126.46	0.031651	1.05754
POS	688.518		323.365	377.771	378.644	0.00303574	1.52404
POS	689.522		125.277	148.075	148.979	0.00297993	1.57421
POS	691.311		747.649	865.902	821.086	0.00915574	1.49122
POS	692.315		283.561	331.646	316.527	0.00948717	1.42479
POS	692.833		70.7235	53.9308	53.8003	0.00942793	1.30902
POS	693.327		523.47	639.945	646.61	0.00120838	1.8774
POS	694.33		200.055	242.166	255.329	0.001205	1.85913
POS	700.554	Glucosylceramide (d18:1/16:0)	71.5733	81.4436	73.7945	0.00139956	1.51257
POS	702.534		622.214	766.268	726.785	0.0032533	1.5558
POS	702.862		667.065	475.263	489.456	0.00567045	1.4716
POS	714.387		566.691	786.735	711.286	0.00125939	1.64374
POS	714.817		33.5704	26.1794	24.615	0.00110076	1.56488
POS	715.39		229.519	324.646	289.559	0.000978245	1.67278
POS	716.549		383.28	459.508	452.687	0.00219434	1.66284
POS	717.553		129.141	160.589	153.184	0.00189751	1.57349
POS	720.445		101.315	120.698	120.466	0.000387427	1.88567
POS	730.566		85.3291	91.3664	86.1587	0.0226233	1.15041
POS	732.545		204.035	243.468	243.708	0.00192857	1.59254
POS	733.548		81.1545	99.7614	91.3914	0.00116053	1.65584
POS	746.56		345.605	428.173	410.674	0.0020006	1.62349
POS	747.563		150.298	183.161	175.172	0.00209864	1.62411
POS	770.849		590.278	461.883	398.115	0.00816879	1.45052
POS	772.263		62.3913	81.5685	95.8322	0.00631209	1.41446
POS	776.572		102.127	128.09	121.568	0.00248921	1.6429
POS	782.804		31.589	25.7354	23.1857	0.00485268	1.36349
POS	788.33		190.877	240.505	294.642	0.00418911	1.5442
POS	790.586		185.386	222.177	206.297	0.000790634	1.73253
POS	797.264		242.488	294.429	311.849	0.0156972	1.11389
POS	799.202		79.6362	88.4943	88.3936	0.015828	1.34361
POS	806.506		3000.37	3541.8	4349.13	0.0382232	1.14575
POS	807.509		1590.05	1851.3	2334.42	0.0377519	1.1335
POS	808.512		445.985	510.352	635.345	0.0436933	1.13846
POS	810.24		469.31	565.231	577.197	0.00263508	1.56942
POS	811.243		142.618	172.799	173.679	0.00698619	1.4529
POS	812.255		256.423	294.981	315.225	0.00685308	1.48633
POS	826.496		174.431	148.079	153.33	0.00516556	1.42818
POS	838.833		527.56	412.868	372.528	0.00907347	1.39179
POS	839.567		83.0697	90.677	92.4871	0.0378143	1.12162
POS	839.829		79.7018	70.2323	60.4281	0.00830519	1.33179
POS	90.9765		75.9691	65.3725	57.7488	0.0122036	1.37242
POS	906.824		329.845	286.154	254.617	0.0223895	1.1988
POS	910.234		108.98	126.227	130.884	0.0107041	1.38408
