# Supplementary material for: Altered metabolome and microbiome features provide clues in understanding irritable bowel syndrome and depression comorbidity
Source: ISME J. 2021 Nov 8;16(4):983–96. doi: 10.1038/s41396-021-01123-5 (PMC8940891; doi:10.1038/s41396-021-01123-5)
Supplement: Supplementary file 30 — Supplementary Tables 14 [file 41396_2021_1123_MOESM30_ESM.xlsx]

## Sheet: Table S14
Supplementary Table 14: Differentially abundant fecal metabolites between IBS patients with and without depression.
Here the differentially abundant metabolites analysis was performed based on the metabolomic profiles of 264 fecal samples that collected from the discovery cohort, including 185 IBS patients without depression (rIBS), 63 IBS patients with mild depression (mIBS) and 16 IBS patients with moderate or severe depression (sIBS).
Mode	M/Z	Annotation	Mean_rIBS	Mean_mIBS	Mean_sIBS	p value	VIP
NEG	89.0244	Lactic acid	220.695	255.307	214.396	0.045509	1.59661
NEG	100.041		49.8539	62.11	75.3908	0.0165614	2.4688
NEG	151.027	Xanthine	734.677	1015.66	577.612	0.0355173	1.51544
NEG	207.061		232.31	151.599	180.137	0.0470062	1.5116
NEG	225.078		369.646	261.945	412.221	0.0383245	1.19143
NEG	256.062		230.818	326.412	281.596	0.0354116	1.62006
NEG	266.088	Adenosine	101.068	126.386	113.151	0.0369467	2.54919
NEG	328.107	Dopamine glucuronide	82.218	103.816	78.1071	0.0133528	2.79098
NEG	398.21		221.055	278.269	414.762	0.0477573	2.198
NEG	402.918		64.2021	106.24	66.9823	0.017566	1.7783
NEG	403.92		22.6454	40.7685	21.6483	0.0019048	1.56012
NEG	423.162		92.7732	68.0718	111.948	0.027779	1.99049
NEG	468.152		335.819	411.811	201.501	0.0209627	1.08923
NEG	497.296		490.36	639.97	576.832	0.0284928	2.42411
NEG	516.9		21.4558	41.6733	24.9589	0.0160372	2.01277
NEG	595.351	L-Urobilinogen	64.0118	184.874	118.586	0.0135477	1.74222
NEG	691.307		86.1828	443.095	66.1424	0.00994319	2.82445
POS	118.065	Indole	296.614	430.549	222.304	0.0323925	2.21464
POS	145.101		132.789	178.55	84.7433	0.0423408	2.61914
POS	167.106		74.0155	92.7829	45.0489	0.0310486	2.55664
POS	287.2		83.9851	96.0783	49.1613	0.0402599	1.51938
POS	341.284		278.057	256.256	142.984	0.014798	1.43431
POS	342.287		49.772	63.1167	4.38677	0.00382704	2.05284
POS	360.301		316.145	354.115	202.702	0.0115246	1.70528
POS	375.289	3b-Hydroxy-5-cholenoic acid	913.673	1194.71	445.334	0.045281	1.23353
POS	399.287	17beta-Hydroxyestr-4-en-3-one cyclopentanepropionate	288.898	385.381	89.1791	0.00997062	1.34479
POS	419.279		73.5901	68.0173	24.5775	0.035771	1.12127
POS	420.228		83.9752	77.8517	40.8993	0.0397588	1.18086
POS	539.204		48.5581	71.7245	4.07998	0.0451669	1.34584
POS	797.565		41.835	64.2253	0.755489	0.0360371	1.4544
POS	897.491		16.3035	18.7286	0.102927	0.00626908	1.47766
POS	898.495		25.076	38.847	0.105498	0.00169459	1.32732
