# Supplementary material for: Altered metabolome and microbiome features provide clues in understanding irritable bowel syndrome and depression comorbidity
Source: ISME J. 2021 Nov 8;16(4):983–96. doi: 10.1038/s41396-021-01123-5 (PMC8940891; doi:10.1038/s41396-021-01123-5)
Supplement: Supplementary file 31 — Supplementary Tables 15 [file 41396_2021_1123_MOESM31_ESM.xlsx]

## Sheet: Table S15
Supplementary Table 15: Differentially abundant species between IBS patients with and without depression.
Here the differentially abundant species analysis was performed based on the metagenomic profiles of 264 IBS fecal samples that collected from the discovery cohort, including 185 IBS patients without depression (rIBS), 63 IBS patients with mild depression (mIBS) and 16 IBS patients with moderate or severe depression (sIBS).
Species	Enriched Group	LDA	p value
Cronobacter malonaticus	sIBS	3.25856	0.0294897
Streptococcus peroris	sIBS	3.33791	0.0155273
Streptococcus tigurinus	sIBS	3.34845	5.47859e-05
Serratia marcescens	sIBS	3.60774	0.000430743
Streptococcus gallolyticus	sIBS	3.34176	3.70569e-05
Leuconostoc mesenteroides	sIBS	3.60823	0.000430743
Epsilon15likevirus unclassified	sIBS	3.40362	0.000430743
Caulobacter unclassified	sIBS	3.56205	0.0155273
Alloscardovia omnicolens	sIBS	3.50172	0.0312291
Bacteroides sp 1_1_6	sIBS	3.56725	0.0148173
Klebsiella phage 0507_KN2_1	sIBS	3.52854	0.000430743
Fusobacterium ulcerans	sIBS	3.44351	0.0463263
Alistipes unclassified	sIBS	2.87408	0.0476589
Clostridium bolteae	mIBS	2.93407	0.010913
Aeromonas veronii	mIBS	3.23203	0.0155273
Ruminococcus torques	mIBS	3.66428	0.046962
