# Supplementary material for: Altered metabolome and microbiome features provide clues in understanding irritable bowel syndrome and depression comorbidity
Source: ISME J. 2021 Nov 8;16(4):983–96. doi: 10.1038/s41396-021-01123-5 (PMC8940891; doi:10.1038/s41396-021-01123-5)
Supplement: Supplementary file 32 — Supplementary Tables 16 [file 41396_2021_1123_MOESM32_ESM.xlsx]

## Sheet: Table S16
Supplementary Table 16: Differentially abundant microbial pathways between IBS patients with and without depression.
Here the differentially abundant pathways analysis was performed based on the metagenomic profiles of 264 IBS fecal samples that collected from the discovery cohort, including 185 IBS patients without depression (rIBS), 63 IBS patients with mild depression (mIBS) and 16 IBS patients with moderate or severe depression (sIBS).
(a) Differentially abundant microbial pathways among mIBS, sIBS and rIBS.
Pathways	Enriched Group	LDA	p value
TRPSYN_PWY	sIBS	3.05463	0.00131548
PWY_5189	mIBS	2.75937	0.0294827
PWY66_399	rIBS	2.79399	0.0331413
(b) Differentially abundant microbial pathways between mIBS and sIBS.
Pathways	Enrich Group	LDA	p value
ARGSYN_PWY	mIBS	2.78219	0.00307943
ARGSYNBSUB_PWY	mIBS	2.76757	0.00478115
GLUTORN_PWY	mIBS	2.74866	0.00618049
GLYCOLYSIS_TCA_GLYOX_BYPASS	mIBS	2.00101	0.0416947
PWY_5154	mIBS	2.62217	0.00889558
PWY_6895	mIBS	2.43766	0.0199262
PWY_7400	mIBS	2.78091	0.00237365
PWY0_1061	mIBS	2.04439	0.0257683
TRPSYN_PWY	mIBS	2.46768	0.0486741
PWY_5686	rIBS	2.73962	0.0230631
PWY_7219	rIBS	2.96221	0.0116523
(c) Differentially abundant microbial pathways between sIBS and rIBS.
Pathways	Enrich Group	LDA	p value
ANAEROFRUCAT_PWY	sIBS	2.56473	0.0466925
GLCMANNANAUT_PWY	sIBS	2.59732	0.0318829
GOLPDLCAT_PWY	sIBS	2.12751	0.0452262
PWY_3801	sIBS	2.25753	0.0437002
PWY_5005	sIBS	2.20741	0.0461636
PWY_7345	sIBS	2.30294	0.0437002
TRPSYN_PWY	sIBS	2.89487	0.000976497
PWY_3001	rIBS	2.55239	0.0424177
PWY_5367	rIBS	2.25096	0.020607
PWY_7383	rIBS	2.64118	0.0151774
PWY66_399	rIBS	2.57852	0.0105265
TRNA_CHARGING_PWY	rIBS	2.97154	0.0389005
